# Supplementary material for: Quantitative Tandem Affinity Purification, an Effective Tool to Investigate Protein Complex Composition in Plant Hormone Signaling: Strigolactones in the Spotlight
Source: Front Plant Sci. 2018 Apr 26;9:528. doi: 10.3389/fpls.2018.00528 (PMC5932160; doi:10.3389/fpls.2018.00528)
Supplement: Supplementary file 2 [file Data_Sheet_1.xlsx]

## Sheet: LFQ SMXL7
Data Sheet 1. List of all proteins copurified with SMXL7 and ΔSMXL7 with their corresponding LFQ and intensity values before and after imputation of missing values. NaN- missing value
LFQ intensity SMXL7 rac-GR24 log2	LFQ intensity SMXL7 rac-GR24 log2	LFQ intensity SMXL7 rac-GR24 log2	LFQ intensity SMXL7 rac-GR24 log2	LFQ intensity SMXL7 MOCK log2	LFQ intensity SMXL7 MOCK log2	LFQ intensity SMXL7 MOCK log2	LFQ intensity SMXL7 MOCK log2	C: Only identified by site	C: Reverse	C: Contaminant	N: Peptides	N: Razor + unique peptides	N: Unique peptides	N: Sequence coverage [%]	N: Unique + razor sequence coverage [%]	N: Unique sequence coverage [%]	N: Mol. weight [kDa]	N: PEP	N: Intensity	T: Protein IDs	T: Majority protein IDs
14.4064	15.01	15.5356	14.6271	14.1499	14.4027	14.16	13.8529				3	3	3	1.3	1.3	1.3	263.76	4.3687e-05	1189500	>AT1G02080.2 | Symbols: | transcription regulators | chr1:373694-386682 FORWARD LENGTH=2377;>AT1G02080.1 | Symbols: | transcription regulators | chr1:373335-386682 FORWARD LENGTH=2431	>AT1G02080.2 | Symbols: | transcription regulators | chr1:373694-386682 FORWARD LENGTH=2377;>AT1G02080.1 | Symbols: | transcription regulators | chr1:373335-386682 FORWARD LENGTH=2431
14.7315	15.7317	14.6715	15.3837	15.1547	15.5986	14.312	14.0679				2	2	2	20.5	20.5	20.5	17.058	5.3633e-07	1483500	>AT1G04270.2 | Symbols: RPS15 | cytosolic ribosomal protein S15 | chr1:1141852-1142960 REVERSE LENGTH=151;>AT5G09510.1 | Symbols: | Ribosomal protein S19 family protein | chr5:2955698-2956554 REVERSE LENGTH=152;>AT1G04270.1 | Symbols: RPS15 | cytosolic ribosomal protein S15 | chr1:1141852-1142960 REVERSE LENGTH=152;>AT5G09500.1 | Symbols: | Ribosomal protein S19 family protein | chr5:2954044-2954…	>AT1G04270.2 | Symbols: RPS15 | cytosolic ribosomal protein S15 | chr1:1141852-1142960 REVERSE LENGTH=151;>AT5G09510.1 | Symbols: | Ribosomal protein S19 family protein | chr5:2955698-2956554 REVERSE LENGTH=152;>AT1G04270.1 | Symbols: RPS15 | cytosolic ribosomal protein S15 | chr1:1141852-1142960 REVERSE LENGTH=152;>AT5G09500.1 | Symbols: | Ribosomal protein S19 family protein | chr5:2954044-2954…
16.8328	18.8368	19.0979	17.5889	17.1105	18.8296	18.3603	19.0502				25	25	1	65.8	65.8	3.1	49.54	0	16360000	>AT1G50010.1 | Symbols: TUA2 | tubulin alpha-2 chain | chr1:18517737-18519729 FORWARD LENGTH=450;>AT1G04820.1 | Symbols: TUA4, TOR2 | tubulin alpha-4 chain | chr1:1356421-1358266 REVERSE LENGTH=450	>AT1G50010.1 | Symbols: TUA2 | tubulin alpha-2 chain | chr1:18517737-18519729 FORWARD LENGTH=450;>AT1G04820.1 | Symbols: TUA4, TOR2 | tubulin alpha-4 chain | chr1:1356421-1358266 REVERSE LENGTH=450
15.1268	16.495	14.6121	14.7611	14.5872	17.4782	16.077	15.9203				5	5	5	6	6	6	110.44	9.2417e-21	3407000	>AT1G06220.2 | Symbols: MEE5 | Ribosomal protein S5/Elongation factor G/III/V family protein | chr1:1900524-1904583 FORWARD LENGTH=987;>AT1G06220.1 | Symbols: MEE5, CLO, GFA1 | Ribosomal protein S5/Elongation factor G/III/V family protein | chr1:1900524-1904583 FORWARD LENGTH=987;>AT5G25230.1 | Symbols: | Ribosomal protein S5/Elongation factor G/III/V family protein | chr5:8739709-8743594 FORWARD…	>AT1G06220.2 | Symbols: MEE5 | Ribosomal protein S5/Elongation factor G/III/V family protein | chr1:1900524-1904583 FORWARD LENGTH=987;>AT1G06220.1 | Symbols: MEE5, CLO, GFA1 | Ribosomal protein S5/Elongation factor G/III/V family protein | chr1:1900524-1904583 FORWARD LENGTH=987;>AT5G25230.1 | Symbols: | Ribosomal protein S5/Elongation factor G/III/V family protein | chr5:8739709-8743594 FORWARD…
20.8697	20.9185	21.7273	22.0728	21.1198	21.6673	21.2767	21.6149				11	11	11	35.2	35.2	35.2	49.502	4.5349e-48	118880000	>AT5G60390.3 | Symbols: | GTP binding Elongation factor Tu family protein | chr5:24289226-24290675 FORWARD LENGTH=449;>AT5G60390.1 | Symbols: | GTP binding Elongation factor Tu family protein | chr5:24289226-24290675 FORWARD LENGTH=449;>AT1G07940.2 | Symbols: | GTP binding Elongation factor Tu family protein | chr1:2463350-2464792 REVERSE LENGTH=449;>AT1G07940.1 | Symbols: | GTP binding Elongatio…	>AT5G60390.3 | Symbols: | GTP binding Elongation factor Tu family protein | chr5:24289226-24290675 FORWARD LENGTH=449;>AT5G60390.1 | Symbols: | GTP binding Elongation factor Tu family protein | chr5:24289226-24290675 FORWARD LENGTH=449;>AT1G07940.2 | Symbols: | GTP binding Elongation factor Tu family protein | chr1:2463350-2464792 REVERSE LENGTH=449;>AT1G07940.1 | Symbols: | GTP binding Elongatio…
16.4069	16.1149	16.6549	16.0696	NaN	14.5153	16.6211	16.0499				1	1	1	1.5	1.5	1.5	90.111	0.0019318	2076100	>AT1G08135.1 | Symbols: ATCHX6B, CHX6B | cation/H+ exchanger 6B | chr1:2548819-2551473 REVERSE LENGTH=796	>AT1G08135.1 | Symbols: ATCHX6B, CHX6B | cation/H+ exchanger 6B | chr1:2548819-2551473 REVERSE LENGTH=796
20.7012	20.821	19.0445	19.4546	20.9722	19.8686	19.2534	19.9715				16	16	16	55.6	55.6	55.6	36.914	3.1999e-85	59978000	>AT3G04120.1 | Symbols: GAPC, GAPC-1, GAPC1 | glyceraldehyde-3-phosphate dehydrogenase C subunit 1 | chr3:1081077-1083131 FORWARD LENGTH=338;>AT1G13440.1 | Symbols: GAPC-2, GAPC2 | glyceraldehyde-3-phosphate dehydrogenase C2 | chr1:4608465-4610494 REVERSE LENGTH=338;>AT1G13440.2 | Symbols: GAPC-2, GAPC2 | glyceraldehyde-3-phosphate dehydrogenase C2 | chr1:4608465-4610494 REVERSE LENGTH=310	>AT3G04120.1 | Symbols: GAPC, GAPC-1, GAPC1 | glyceraldehyde-3-phosphate dehydrogenase C subunit 1 | chr3:1081077-1083131 FORWARD LENGTH=338;>AT1G13440.1 | Symbols: GAPC-2, GAPC2 | glyceraldehyde-3-phosphate dehydrogenase C2 | chr1:4608465-4610494 REVERSE LENGTH=338;>AT1G13440.2 | Symbols: GAPC-2, GAPC2 | glyceraldehyde-3-phosphate dehydrogenase C2 | chr1:4608465-4610494 REVERSE LENGTH=310
14.9026	14.2795	15.9489	15.9847	13.4743	12.7708	15.3179	15.4789				1	1	1	5	5	5	24.917	8.4834e-08	1056600	>AT1G14320.1 | Symbols: SAC52, RPL10, RPL10A | Ribosomal protein L16p/L10e family protein | chr1:4888270-4889408 FORWARD LENGTH=220;>AT1G66580.1 | Symbols: SAG24, RPL10C | senescence associated gene 24 | chr1:24839208-24840439 FORWARD LENGTH=221;>AT1G26910.1 | Symbols: RPL10B | Ribosomal protein L16p/L10e family protein | chr1:9321709-9322813 FORWARD LENGTH=221	>AT1G14320.1 | Symbols: SAC52, RPL10, RPL10A | Ribosomal protein L16p/L10e family protein | chr1:4888270-4889408 FORWARD LENGTH=220;>AT1G66580.1 | Symbols: SAG24, RPL10C | senescence associated gene 24 | chr1:24839208-24840439 FORWARD LENGTH=221;>AT1G26910.1 | Symbols: RPL10B | Ribosomal protein L16p/L10e family protein | chr1:9321709-9322813 FORWARD LENGTH=221
14.0363	14.0349	NaN	13.8906	13.7764	14.6728	13.4332	13.6324				1	1	1	3.9	3.9	3.9	36.344	0.0015259	648610	>AT1G15470.1 | Symbols: | Transducin/WD40 repeat-like superfamily protein | chr1:5315838-5317696 FORWARD LENGTH=333;>AT3G15610.1 | Symbols: | Transducin/WD40 repeat-like superfamily protein | chr3:5291076-5292796 REVERSE LENGTH=341;>AT1G52730.2 | Symbols: | Transducin/WD40 repeat-like superfamily protein | chr1:19642866-19644978 FORWARD LENGTH=343;>AT1G52730.1 | Symbols: | Transducin/WD40 repeat-…	>AT1G15470.1 | Symbols: | Transducin/WD40 repeat-like superfamily protein | chr1:5315838-5317696 FORWARD LENGTH=333;>AT3G15610.1 | Symbols: | Transducin/WD40 repeat-like superfamily protein | chr3:5291076-5292796 REVERSE LENGTH=341;>AT1G52730.2 | Symbols: | Transducin/WD40 repeat-like superfamily protein | chr1:19642866-19644978 FORWARD LENGTH=343;>AT1G52730.1 | Symbols: | Transducin/WD40 repeat-…
NaN	13.8415	13.8849	13.6829	14.3333	14.4638	14.066	14.7029				6	4	4	18.8	13.2	13.2	50.258	3.3009e-20	807820	>AT1G15730.1 | Symbols: | Cobalamin biosynthesis CobW-like protein | chr1:5407535-5409937 REVERSE LENGTH=448	>AT1G15730.1 | Symbols: | Cobalamin biosynthesis CobW-like protein | chr1:5407535-5409937 REVERSE LENGTH=448
NaN	15.7248	NaN	NaN	17.3116	17.9342	14.7695	15.5212				13	8	5	15.2	10.1	6.7	124.3	7.5687e-62	4200100	>AT1G15750.4 | Symbols: WSIP1, TPL | Transducin family protein / WD-40 repeat family protein | chr1:5415086-5420359 REVERSE LENGTH=1131;>AT1G15750.3 | Symbols: WSIP1, TPL | Transducin family protein / WD-40 repeat family protein | chr1:5415086-5420359 REVERSE LENGTH=1131;>AT1G15750.2 | Symbols: WSIP1, TPL | Transducin family protein / WD-40 repeat family protein | chr1:5415086-5420359 REVERSE LEN…	>AT1G15750.4 | Symbols: WSIP1, TPL | Transducin family protein / WD-40 repeat family protein | chr1:5415086-5420359 REVERSE LENGTH=1131;>AT1G15750.3 | Symbols: WSIP1, TPL | Transducin family protein / WD-40 repeat family protein | chr1:5415086-5420359 REVERSE LENGTH=1131;>AT1G15750.2 | Symbols: WSIP1, TPL | Transducin family protein / WD-40 repeat family protein | chr1:5415086-5420359 REVERSE LEN…
14.1934	13.9829	13.3083	13.5722	14.1017	14.881	13.8752	13.792				3	3	3	25.7	25.7	25.7	15.377	6.5435e-30	729200	>AT1G15930.2 | Symbols: | Ribosomal protein L7Ae/L30e/S12e/Gadd45 family protein | chr1:5471702-5472741 FORWARD LENGTH=144;>AT1G15930.1 | Symbols: | Ribosomal protein L7Ae/L30e/S12e/Gadd45 family protein | chr1:5471702-5472741 FORWARD LENGTH=144;>AT2G32060.3 | Symbols: | Ribosomal protein L7Ae/L30e/S12e/Gadd45 family protein | chr2:13639228-13640104 REVERSE LENGTH=144;>AT2G32060.2 | Symbols: | Ri…	>AT1G15930.2 | Symbols: | Ribosomal protein L7Ae/L30e/S12e/Gadd45 family protein | chr1:5471702-5472741 FORWARD LENGTH=144;>AT1G15930.1 | Symbols: | Ribosomal protein L7Ae/L30e/S12e/Gadd45 family protein | chr1:5471702-5472741 FORWARD LENGTH=144
14.7497	15.5556	NaN	14.723	14.3635	14.8104	14.487	14.3394				8	1	1	14.4	2	2	70.914	3.6207e-157	1120100	>AT1G16030.1 | Symbols: Hsp70b | heat shock protein 70B | chr1:5502386-5504326 REVERSE LENGTH=646	>AT1G16030.1 | Symbols: Hsp70b | heat shock protein 70B | chr1:5502386-5504326 REVERSE LENGTH=646
17.4824	18.0793	18.7267	18.4757	17.5421	16.7231	17.7773	18.2978				5	5	5	40.8	40.8	40.8	17.545	2.3489e-33	10354000	>AT4G09800.1 | Symbols: RPS18C | S18 ribosomal protein | chr4:6173818-6174963 FORWARD LENGTH=152;>AT1G34030.1 | Symbols: | Ribosomal protein S13/S18 family | chr1:12370285-12371465 REVERSE LENGTH=152;>AT1G22780.1 | Symbols: PFL, RPS18A, PFL1 | Ribosomal protein S13/S18 family | chr1:8067990-8069163 FORWARD LENGTH=152	>AT4G09800.1 | Symbols: RPS18C | S18 ribosomal protein | chr4:6173818-6174963 FORWARD LENGTH=152;>AT1G34030.1 | Symbols: | Ribosomal protein S13/S18 family | chr1:12370285-12371465 REVERSE LENGTH=152;>AT1G22780.1 | Symbols: PFL, RPS18A, PFL1 | Ribosomal protein S13/S18 family | chr1:8067990-8069163 FORWARD LENGTH=152
14.1934	13.9654	13.6781	14.1505	13.4454	13.4517	13.4099	NaN				1	1	1	1.2	1.2	1.2	98.763	6.3494e-05	478490	>AT1G71410.1 | Symbols: | ARM repeat superfamily protein | chr1:26913070-26917515 REVERSE LENGTH=909;>AT1G22870.1 | Symbols: | Protein kinase family protein with ARM repeat domain | chr1:8089501-8094173 FORWARD LENGTH=913	>AT1G71410.1 | Symbols: | ARM repeat superfamily protein | chr1:26913070-26917515 REVERSE LENGTH=909;>AT1G22870.1 | Symbols: | Protein kinase family protein with ARM repeat domain | chr1:8089501-8094173 FORWARD LENGTH=913
16.1671	17.0357	16.38	17.3057	15.0203	17.1302	16.06	16.0242				9	9	8	8.2	8.2	7.6	165.68	2.4539e-56	4158300	>AT1G24300.2 | Symbols: | GYF domain-containing protein | chr1:8614515-8620420 REVERSE LENGTH=1490;>AT1G24300.1 | Symbols: | GYF domain-containing protein | chr1:8614515-8620420 REVERSE LENGTH=1495	>AT1G24300.2 | Symbols: | GYF domain-containing protein | chr1:8614515-8620420 REVERSE LENGTH=1490;>AT1G24300.1 | Symbols: | GYF domain-containing protein | chr1:8614515-8620420 REVERSE LENGTH=1495
16.1468	16.7739	14.7826	15.7756	17.5669	17.1994	16.2914	15.8444				8	8	8	16.8	16.8	16.8	59.384	1.8943e-16	4808700	>AT1G24510.1 | Symbols: | TCP-1/cpn60 chaperonin family protein | chr1:8685504-8688101 REVERSE LENGTH=535;>AT1G24510.2 | Symbols: | TCP-1/cpn60 chaperonin family protein | chr1:8685504-8687660 REVERSE LENGTH=459;>AT1G67760.1 | Symbols: | TCP-1/cpn60 chaperonin family protein | chr1:25405814-25406272 REVERSE LENGTH=120	>AT1G24510.1 | Symbols: | TCP-1/cpn60 chaperonin family protein | chr1:8685504-8688101 REVERSE LENGTH=535;>AT1G24510.2 | Symbols: | TCP-1/cpn60 chaperonin family protein | chr1:8685504-8687660 REVERSE LENGTH=459
NaN	NaN	NaN	11.1712	13.1144	10.5413	11.1788	11.0403				1	1	1	2.2	2.2	2.2	65.493	0.0073258	94109	>AT1G25490.1 | Symbols: RCN1, REGA, ATB BETA BETA, EER1 | ARM repeat superfamily protein | chr1:8951700-8954899 FORWARD LENGTH=588	>AT1G25490.1 | Symbols: RCN1, REGA, ATB BETA BETA, EER1 | ARM repeat superfamily protein | chr1:8951700-8954899 FORWARD LENGTH=588
NaN	14.2079	12.6141	12.102	14.1185	14.8188	12.8256	12.8175				1	1	1	11.6	11.6	11.6	15.103	1.531e-05	649500	>AT1G26630.2 | Symbols: FBR12, ATELF5A-2, ELF5A-2 | Eukaryotic translation initiation factor 5A-1 (eIF-5A 1) protein | chr1:9205968-9207013 FORWARD LENGTH=138;>AT1G26630.1 | Symbols: FBR12, ATELF5A-2, ELF5A-2 | Eukaryotic translation initiation factor 5A-1 (eIF-5A 1) protein | chr1:9205968-9207098 FORWARD LENGTH=159	>AT1G26630.2 | Symbols: FBR12, ATELF5A-2, ELF5A-2 | Eukaryotic translation initiation factor 5A-1 (eIF-5A 1) protein | chr1:9205968-9207013 FORWARD LENGTH=138;>AT1G26630.1 | Symbols: FBR12, ATELF5A-2, ELF5A-2 | Eukaryotic translation initiation factor 5A-1 (eIF-5A 1) protein | chr1:9205968-9207098 FORWARD LENGTH=159
14.3141	14.061	15.9159	15.8711	14.4297	13.0938	15.4929	14.7303				1	1	1	7.6	7.6	7.6	14.767	0.0013731	1027300	>AT1G67430.2 | Symbols: | Ribosomal protein L22p/L17e family protein | chr1:25262209-25263627 FORWARD LENGTH=131;>AT1G67430.1 | Symbols: | Ribosomal protein L22p/L17e family protein | chr1:25262209-25263627 FORWARD LENGTH=175;>AT1G27400.1 | Symbols: | Ribosomal protein L22p/L17e family protein | chr1:9515230-9516725 FORWARD LENGTH=176	>AT1G67430.2 | Symbols: | Ribosomal protein L22p/L17e family protein | chr1:25262209-25263627 FORWARD LENGTH=131;>AT1G67430.1 | Symbols: | Ribosomal protein L22p/L17e family protein | chr1:25262209-25263627 FORWARD LENGTH=175;>AT1G27400.1 | Symbols: | Ribosomal protein L22p/L17e family protein | chr1:9515230-9516725 FORWARD LENGTH=176
15.5799	15.219	15.1264	15.2139	15.7094	15.5721	15.1176	15.8427				4	4	4	14.1	14.1	14.1	46.749	1.9361e-08	1671800	>AT1G29150.1 | Symbols: ATS9, RPN6 | non-ATPase subunit 9 | chr1:10181240-10182499 FORWARD LENGTH=419	>AT1G29150.1 | Symbols: ATS9, RPN6 | non-ATPase subunit 9 | chr1:10181240-10182499 FORWARD LENGTH=419
15.3466	15.1441	15.83	15.6788	14.8283	15.381	15.3017	15.3514				3	3	3	17.5	17.5	17.5	32.602	4.165e-06	1367700	>AT1G30630.1 | Symbols: | Coatomer epsilon subunit | chr1:10858546-10860173 REVERSE LENGTH=292	>AT1G30630.1 | Symbols: | Coatomer epsilon subunit | chr1:10858546-10860173 REVERSE LENGTH=292
19.5083	20.7361	19.6817	19.6843	18.3424	18.7538	19.3858	19.0712				6	6	6	39.6	39.6	39.6	17.15	1.9309e-88	34051000	>AT2G35635.1 | Symbols: UBQ7, RUB2 | ubiquitin 7 | chr2:14981044-14981943 FORWARD LENGTH=154;>AT1G31340.1 | Symbols: RUB1, NEDD8, ATRUB1 | related to ubiquitin 1 | chr1:11218076-11219417 REVERSE LENGTH=156;>AT3G52590.1 | Symbols: UBQ1, EMB2167, ERD16, HAP4 | ubiquitin extension protein 1 | chr3:19505668-19506681 FORWARD LENGTH=128;>AT2G36170.1 | Symbols: | Ubiquitin supergroup;Ribosomal protein L…	>AT2G35635.1 | Symbols: UBQ7, RUB2 | ubiquitin 7 | chr2:14981044-14981943 FORWARD LENGTH=154;>AT1G31340.1 | Symbols: RUB1, NEDD8, ATRUB1 | related to ubiquitin 1 | chr1:11218076-11219417 REVERSE LENGTH=156;>AT3G52590.1 | Symbols: UBQ1, EMB2167, ERD16, HAP4 | ubiquitin extension protein 1 | chr3:19505668-19506681 FORWARD LENGTH=128;>AT2G36170.1 | Symbols: | Ubiquitin supergroup;Ribosomal protein L…
15.3606	14.4769	14.1952	14.2928	15.8372	15.5225	14.3842	14.2275				1	1	1	4	4	4	35.596	0.00026036	1398100	>AT4G10610.2 | Symbols: RBP37, ATRBP37 | CTC-interacting domain 12 | chr4:6557336-6559019 FORWARD LENGTH=326;>AT4G10610.1 | Symbols: RBP37, ATRBP37, CID12 | CTC-interacting domain 12 | chr4:6557336-6559143 FORWARD LENGTH=336;>AT3G49390.2 | Symbols: CID10 | CTC-interacting domain 10 | chr3:18314901-18317658 REVERSE LENGTH=353;>AT3G49390.1 | Symbols: CID10 | CTC-interacting domain 10 | chr3:1831490…	>AT4G10610.2 | Symbols: RBP37, ATRBP37 | CTC-interacting domain 12 | chr4:6557336-6559019 FORWARD LENGTH=326;>AT4G10610.1 | Symbols: RBP37, ATRBP37, CID12 | CTC-interacting domain 12 | chr4:6557336-6559143 FORWARD LENGTH=336;>AT3G49390.2 | Symbols: CID10 | CTC-interacting domain 10 | chr3:18314901-18317658 REVERSE LENGTH=353;>AT3G49390.1 | Symbols: CID10 | CTC-interacting domain 10 | chr3:1831490…
18.5419	18.527	19.688	19.4104	18.0566	17.6114	18.7186	18.7247				8	8	8	51.5	51.5	51.5	22.017	2.0324e-43	15256000	>AT1G33140.1 | Symbols: PGY2 | Ribosomal protein L6 family | chr1:12023360-12024502 FORWARD LENGTH=194;>AT1G33120.1 | Symbols: | Ribosomal protein L6 family | chr1:12010986-12012223 FORWARD LENGTH=194;>AT4G10450.1 | Symbols: | Ribosomal protein L6 family | chr4:6463201-6464458 REVERSE LENGTH=194	>AT1G33140.1 | Symbols: PGY2 | Ribosomal protein L6 family | chr1:12023360-12024502 FORWARD LENGTH=194;>AT1G33120.1 | Symbols: | Ribosomal protein L6 family | chr1:12010986-12012223 FORWARD LENGTH=194
NaN	15.3904	NaN	16.4653	13.4961	14.6215	13.8343	13.7252				4	4	4	2.1	2.1	2.1	262.73	1.5377e-13	1468000	>AT1G36180.1 | Symbols: ACC2 | acetyl-CoA carboxylase 2 | chr1:13546047-13558339 FORWARD LENGTH=2355	>AT1G36180.1 | Symbols: ACC2 | acetyl-CoA carboxylase 2 | chr1:13546047-13558339 FORWARD LENGTH=2355
14.8526	NaN	14.787	14.9341	15.9402	14.8989	15.6486	14.3914				2	2	2	25	25	25	12.279	2.7622e-05	1206900	>AT3G18740.1 | Symbols: | Ribosomal protein L7Ae/L30e/S12e/Gadd45 family protein | chr3:6453437-6453870 FORWARD LENGTH=112;>AT1G36240.1 | Symbols: | Ribosomal protein L7Ae/L30e/S12e/Gadd45 family protein | chr1:13614890-13616233 FORWARD LENGTH=112;>AT1G77940.1 | Symbols: | Ribosomal protein L7Ae/L30e/S12e/Gadd45 family protein | chr1:29304116-29305288 REVERSE LENGTH=112	>AT3G18740.1 | Symbols: | Ribosomal protein L7Ae/L30e/S12e/Gadd45 family protein | chr3:6453437-6453870 FORWARD LENGTH=112;>AT1G36240.1 | Symbols: | Ribosomal protein L7Ae/L30e/S12e/Gadd45 family protein | chr1:13614890-13616233 FORWARD LENGTH=112;>AT1G77940.1 | Symbols: | Ribosomal protein L7Ae/L30e/S12e/Gadd45 family protein | chr1:29304116-29305288 REVERSE LENGTH=112
NaN	13.5762	15.3143	15.7372	13.7327	13.7387	13.3014	14.0453				3	3	3	12.3	12.3	12.3	37.791	3.7684e-07	606190	>AT1G43700.1 | Symbols: VIP1, SUE3 | VIRE2-interacting protein 1 | chr1:16484352-16486017 FORWARD LENGTH=341	>AT1G43700.1 | Symbols: VIP1, SUE3 | VIRE2-interacting protein 1 | chr1:16484352-16486017 FORWARD LENGTH=341
14.7417	16.2609	13.7521	14.2374	15.1341	16.7636	16.0136	15.7663				5	5	5	18.5	18.5	18.5	34.819	1.8315e-16	2647800	>AT1G50370.1 | Symbols: | Calcineurin-like metallo-phosphoesterase superfamily protein | chr1:18658894-18661672 FORWARD LENGTH=303;>AT3G19980.1 | Symbols: ATFYPP3, EMB2736, STPP, FYPP3 | flower-specific, phytochrome-associated protein phosphatase 3 | chr3:6962008-6964761 FORWARD LENGTH=303	>AT1G50370.1 | Symbols: | Calcineurin-like metallo-phosphoesterase superfamily protein | chr1:18658894-18661672 FORWARD LENGTH=303;>AT3G19980.1 | Symbols: ATFYPP3, EMB2736, STPP, FYPP3 | flower-specific, phytochrome-associated protein phosphatase 3 | chr3:6962008-6964761 FORWARD LENGTH=303
NaN	15.8655	16.6082	16.431	16.4112	15.87	15.5877	15.8029				4	4	4	6	6	6	92.529	1.0829e-08	2463800	>AT1G50500.1 | Symbols: HIT1, ATVPS53, VPS53 | Membrane trafficking VPS53 family protein | chr1:18708217-18715597 REVERSE LENGTH=828;>AT1G50500.2 | Symbols: HIT1 | Membrane trafficking VPS53 family protein | chr1:18708217-18715597 REVERSE LENGTH=847	>AT1G50500.1 | Symbols: HIT1, ATVPS53, VPS53 | Membrane trafficking VPS53 family protein | chr1:18708217-18715597 REVERSE LENGTH=828;>AT1G50500.2 | Symbols: HIT1 | Membrane trafficking VPS53 family protein | chr1:18708217-18715597 REVERSE LENGTH=847
15.2162	15.9916	14.9873	15.62	15.2871	16.5908	16.7815	17.0067				4	4	4	4.8	4.8	4.8	102.48	1.8929e-11	2911100	>AT3G15980.1 | Symbols: | Coatomer, beta' subunit | chr3:5411699-5418313 REVERSE LENGTH=909;>AT3G15980.4 | Symbols: | Coatomer, beta' subunit | chr3:5411699-5418313 REVERSE LENGTH=914;>AT3G15980.3 | Symbols: | Coatomer, beta' subunit | chr3:5412015-5418313 REVERSE LENGTH=918;>AT3G15980.2 | Symbols: | Coatomer, beta' subunit | chr3:5412015-5418313 REVERSE LENGTH=918;>AT1G52360.1 | Symbols: | Coato…	>AT3G15980.1 | Symbols: | Coatomer, beta' subunit | chr3:5411699-5418313 REVERSE LENGTH=909;>AT3G15980.4 | Symbols: | Coatomer, beta' subunit | chr3:5411699-5418313 REVERSE LENGTH=914;>AT3G15980.3 | Symbols: | Coatomer, beta' subunit | chr3:5412015-5418313 REVERSE LENGTH=918;>AT3G15980.2 | Symbols: | Coatomer, beta' subunit | chr3:5412015-5418313 REVERSE LENGTH=918;>AT1G52360.1 | Symbols: | Coato…
16.8328	17.6732	17.3547	17.8817	16.1762	17.3268	16.746	17.3178				5	5	5	34.3	34.3	34.3	29.573	6.1145e-42	5636800	>AT1G52670.1 | Symbols: | Single hybrid motif superfamily protein | chr1:19615119-19617420 REVERSE LENGTH=274	>AT1G52670.1 | Symbols: | Single hybrid motif superfamily protein | chr1:19615119-19617420 REVERSE LENGTH=274
14.6585	14.0155	13.7297	13.9494	16.2019	13.9456	13.7138	14.136				3	3	3	7.3	7.3	7.3	46.99	6.4955e-07	1034000	>AT1G53280.1 | Symbols: | Class I glutamine amidotransferase-like superfamily protein | chr1:19864942-19867341 REVERSE LENGTH=438	>AT1G53280.1 | Symbols: | Class I glutamine amidotransferase-like superfamily protein | chr1:19864942-19867341 REVERSE LENGTH=438
16.7513	17.1497	16.242	16.014	16.7654	17.0405	16.0366	16.4181				4	4	4	11	11	11	47.803	1.0406e-14	4824200	>AT1G53750.1 | Symbols: RPT1A | regulatory particle triple-A 1A | chr1:20065921-20068324 REVERSE LENGTH=426	>AT1G53750.1 | Symbols: RPT1A | regulatory particle triple-A 1A | chr1:20065921-20068324 REVERSE LENGTH=426
18.0988	18.4814	18.9749	19.1167	19.006	18.5564	18.3159	18.3164				22	22	6	64.1	64.1	17.7	46.762	4.3548e-194	16420000	>AT1G54270.1 | Symbols: EIF4A-2 | eif4a-2 | chr1:20260495-20262018 FORWARD LENGTH=412;>AT1G54270.2 | Symbols: EIF4A-2 | eif4a-2 | chr1:20260495-20262018 FORWARD LENGTH=407	>AT1G54270.1 | Symbols: EIF4A-2 | eif4a-2 | chr1:20260495-20262018 FORWARD LENGTH=412;>AT1G54270.2 | Symbols: EIF4A-2 | eif4a-2 | chr1:20260495-20262018 FORWARD LENGTH=407
17.47	17.2718	15.3394	16.38	17.7881	17.1354	16.6913	17.3356				15	15	7	35.2	35.2	16.7	63.808	1.0275e-80	5882400	>AT1G55490.2 | Symbols: CPN60B, LEN1 | chaperonin 60 beta | chr1:20715717-20718673 REVERSE LENGTH=600;>AT1G55490.1 | Symbols: CPN60B, LEN1 | chaperonin 60 beta | chr1:20715717-20718673 REVERSE LENGTH=600;>AT3G13470.1 | Symbols: | TCP-1/cpn60 chaperonin family protein | chr3:4389685-4392624 FORWARD LENGTH=596	>AT1G55490.2 | Symbols: CPN60B, LEN1 | chaperonin 60 beta | chr1:20715717-20718673 REVERSE LENGTH=600;>AT1G55490.1 | Symbols: CPN60B, LEN1 | chaperonin 60 beta | chr1:20715717-20718673 REVERSE LENGTH=600;>AT3G13470.1 | Symbols: | TCP-1/cpn60 chaperonin family protein | chr3:4389685-4392624 FORWARD LENGTH=596
17.7819	18.4514	17.7332	17.7475	18.9122	18.7629	18.4248	18.4435				14	14	14	23.1	23.1	23.1	93.89	1.8996e-58	18089000	>AT1G56070.1 | Symbols: LOS1 | Ribosomal protein S5/Elongation factor G/III/V family protein | chr1:20968245-20971077 REVERSE LENGTH=843;>AT3G12915.1 | Symbols: | Ribosomal protein S5/Elongation factor G/III/V family protein | chr3:4112999-4115708 FORWARD LENGTH=820;>AT3G12915.2 | Symbols: | Ribosomal protein S5/Elongation factor G/III/V family protein | chr3:4112999-4115708 FORWARD LENGTH=767	>AT1G56070.1 | Symbols: LOS1 | Ribosomal protein S5/Elongation factor G/III/V family protein | chr1:20968245-20971077 REVERSE LENGTH=843
14.4436	16.5347	14.8837	14.8512	15.264	15.5013	15.1083	14.9131				8	8	8	1.7	1.7	1.7	611.15	1.1541e-17	2134500	>AT1G67120.1 | Symbols: | ATPases;nucleotide binding;ATP binding;nucleoside-triphosphatases;transcription factor binding | chr1:25069727-25095526 REVERSE LENGTH=5393	>AT1G67120.1 | Symbols: | ATPases;nucleotide binding;ATP binding;nucleoside-triphosphatases;transcription factor binding | chr1:25069727-25095526 REVERSE LENGTH=5393
17.0469	15.7144	16.553	16.9697	15.3528	15.9241	15.7365	15.3151				2	2	2	3.7	3.7	3.7	53.273	2.5093e-07	2262000	>AT1G71380.1 | Symbols: ATGH9B3, ATCEL3, CEL3 | cellulase 3 | chr1:26899989-26901749 REVERSE LENGTH=484;>AT1G22880.1 | Symbols: ATGH9B4, ATCEL5, CEL5 | cellulase 5 | chr1:8095770-8097539 FORWARD LENGTH=484	>AT1G71380.1 | Symbols: ATGH9B3, ATCEL3, CEL3 | cellulase 3 | chr1:26899989-26901749 REVERSE LENGTH=484;>AT1G22880.1 | Symbols: ATGH9B4, ATCEL5, CEL5 | cellulase 5 | chr1:8095770-8097539 FORWARD LENGTH=484
17.2153	17.0378	16.5363	16.4945	17.2691	17.3043	16.2576	16.0927				3	3	3	12.6	12.6	12.6	31.981	8.4691e-09	5649400	>AT1G72370.2 | Symbols: P40, AP40, RP40, RPSAA | 40s ribosomal protein SA | chr1:27243148-27244842 REVERSE LENGTH=294;>AT1G72370.1 | Symbols: P40, AP40, RP40, RPSAA | 40s ribosomal protein SA | chr1:27243148-27244842 REVERSE LENGTH=298;>AT3G04770.2 | Symbols: RPSAb | 40s ribosomal protein SA B | chr3:1309544-1310846 REVERSE LENGTH=280;>AT3G04770.1 | Symbols: RPSAb | 40s ribosomal protein SA B | c…	>AT1G72370.2 | Symbols: P40, AP40, RP40, RPSAA | 40s ribosomal protein SA | chr1:27243148-27244842 REVERSE LENGTH=294;>AT1G72370.1 | Symbols: P40, AP40, RP40, RPSAA | 40s ribosomal protein SA | chr1:27243148-27244842 REVERSE LENGTH=298;>AT3G04770.2 | Symbols: RPSAb | 40s ribosomal protein SA B | chr3:1309544-1310846 REVERSE LENGTH=280;>AT3G04770.1 | Symbols: RPSAb | 40s ribosomal protein SA B | c…
15.8194	12.2645	18.573	17.206	14.9767	NaN	15.2207	16.0985				1	1	1	0.9	0.9	0.9	153.95	0.0028082	1924200	>AT1G74260.1 | Symbols: PUR4 | purine biosynthesis 4 | chr1:27923005-27927764 REVERSE LENGTH=1407	>AT1G74260.1 | Symbols: PUR4 | purine biosynthesis 4 | chr1:27923005-27927764 REVERSE LENGTH=1407
15.1067	16.4702	15.969	15.1914	16.1922	16.4018	16.2288	16.5375				18	2	2	45.4	6.3	6.3	50.217	1.075e-143	3261600	>AT1G75780.1 | Symbols: TUB1 | tubulin beta-1 chain | chr1:28451378-28453602 REVERSE LENGTH=447	>AT1G75780.1 | Symbols: TUB1 | tubulin beta-1 chain | chr1:28451378-28453602 REVERSE LENGTH=447
15.9777	15.1457	15.5119	15.2431	15.3168	15.9288	15.4252	14.8332				3	3	3	11.6	11.6	11.6	44.83	1.623e-08	1755800	>AT1G79530.1 | Symbols: GAPCP-1 | glyceraldehyde-3-phosphate dehydrogenase of plastid 1 | chr1:29916232-29919088 REVERSE LENGTH=422;>AT1G16300.1 | Symbols: GAPCP-2 | glyceraldehyde-3-phosphate dehydrogenase of plastid 2 | chr1:5574433-5577406 FORWARD LENGTH=420	>AT1G79530.1 | Symbols: GAPCP-1 | glyceraldehyde-3-phosphate dehydrogenase of plastid 1 | chr1:29916232-29919088 REVERSE LENGTH=422;>AT1G16300.1 | Symbols: GAPCP-2 | glyceraldehyde-3-phosphate dehydrogenase of plastid 2 | chr1:5574433-5577406 FORWARD LENGTH=420
15.7219	16.4226	15.0448	14.4909	15.2343	17.5184	16.6013	15.9992				6	6	4	17.6	17.6	11.9	49.487	3.6139e-31	3725400	>AT1G80480.1 | Symbols: PTAC17 | plastid transcriptionally active 17 | chr1:30258272-30260570 REVERSE LENGTH=444	>AT1G80480.1 | Symbols: PTAC17 | plastid transcriptionally active 17 | chr1:30258272-30260570 REVERSE LENGTH=444
NaN	13.3362	NaN	NaN	14.3368	16.7747	12.8616	13.092				9	1	1	9.9	1.3	1.3	124.02	2.1043e-36	1280000	>AT1G80490.1 | Symbols: TPR1 | TOPLESS-related 1 | chr1:30261094-30266446 REVERSE LENGTH=1119;>AT1G80490.2 | Symbols: TPR1 | TOPLESS-related 1 | chr1:30261094-30266446 REVERSE LENGTH=1120	>AT1G80490.1 | Symbols: TPR1 | TOPLESS-related 1 | chr1:30261094-30266446 REVERSE LENGTH=1119;>AT1G80490.2 | Symbols: TPR1 | TOPLESS-related 1 | chr1:30261094-30266446 REVERSE LENGTH=1120
14.2548	11.4074	13.6381	14.9106	NaN	11.8634	14.7338	14.7285				2	2	2	8.7	8.7	8.7	28.171	7.2193e-14	403390	>AT2G01250.1 | Symbols: | Ribosomal protein L30/L7 family protein | chr2:132943-134264 REVERSE LENGTH=242;>AT2G44120.1 | Symbols: | Ribosomal protein L30/L7 family protein | chr2:18249227-18250402 REVERSE LENGTH=242;>AT3G13580.3 | Symbols: | Ribosomal protein L30/L7 family protein | chr3:4433809-4435109 FORWARD LENGTH=244;>AT3G13580.2 | Symbols: | Ribosomal protein L30/L7 family protein | chr3:44…	>AT2G01250.1 | Symbols: | Ribosomal protein L30/L7 family protein | chr2:132943-134264 REVERSE LENGTH=242;>AT2G44120.1 | Symbols: | Ribosomal protein L30/L7 family protein | chr2:18249227-18250402 REVERSE LENGTH=242;>AT3G13580.3 | Symbols: | Ribosomal protein L30/L7 family protein | chr3:4433809-4435109 FORWARD LENGTH=244;>AT3G13580.2 | Symbols: | Ribosomal protein L30/L7 family protein | chr3:44…
NaN	14.4422	19.1757	19.1164	15.3207	15.6654	18.5122	17.1782				12	12	12	13.1	13.1	13.1	134.62	5.5542e-44	5926800	>AT2G02560.2 | Symbols: CAND1, ATCAND1, ETA2, TIP120, HVE | cullin-associated and neddylation dissociated | chr2:690345-697342 FORWARD LENGTH=1217;>AT2G02560.1 | Symbols: CAND1, ATCAND1, ETA2, TIP120, HVE | cullin-associated and neddylation dissociated | chr2:690345-697342 FORWARD LENGTH=1219	>AT2G02560.2 | Symbols: CAND1, ATCAND1, ETA2, TIP120, HVE | cullin-associated and neddylation dissociated | chr2:690345-697342 FORWARD LENGTH=1217;>AT2G02560.1 | Symbols: CAND1, ATCAND1, ETA2, TIP120, HVE | cullin-associated and neddylation dissociated | chr2:690345-697342 FORWARD LENGTH=1219
NaN	14.6174	16.2301	15.1117	13.4507	14.696	14.8824	13.2127				2	2	2	3.9	3.9	3.9	69.76	7.4171e-06	851890	>AT2G02790.1 | Symbols: IQD29 | IQ-domain 29 | chr2:788708-790946 FORWARD LENGTH=636	>AT2G02790.1 | Symbols: IQD29 | IQ-domain 29 | chr2:788708-790946 FORWARD LENGTH=636
15.4255	15.1014	14.9966	15.0305	15.7847	NaN	15.8136	15.6815				3	3	3	6.2	6.2	6.2	59.293	9.2875e-16	1229100	>AT2G03820.1 | Symbols: | nonsense-mediated mRNA decay NMD3 family protein | chr2:1165149-1166699 REVERSE LENGTH=516	>AT2G03820.1 | Symbols: | nonsense-mediated mRNA decay NMD3 family protein | chr2:1165149-1166699 REVERSE LENGTH=516
17.136	16.7807	17.127	17.5145	17.213	17.4072	16.7505	16.4388				5	5	5	18.2	18.2	18.2	34.291	2.0749e-12	5635300	>AT2G06850.1 | Symbols: EXGT-A1, EXT, XTH4 | xyloglucan endotransglucosylase/hydrolase 4 | chr2:2763619-2765490 FORWARD LENGTH=296;>AT5G13870.1 | Symbols: EXGT-A4, XTH5 | xyloglucan endotransglucosylase/hydrolase 5 | chr5:4475089-4476217 REVERSE LENGTH=293	>AT2G06850.1 | Symbols: EXGT-A1, EXT, XTH4 | xyloglucan endotransglucosylase/hydrolase 4 | chr2:2763619-2765490 FORWARD LENGTH=296
18.4311	18.8212	17.0463	17.7083	18.7985	19.6366	18.1884	18.0477				8	8	8	17.8	17.8	17.8	54.971	4.5982e-36	19755000	>ATMG01190.1 | Symbols: ATP1 | ATP synthase subunit 1 | chrM:302166-303689 REVERSE LENGTH=507;>AT2G07698.1 | Symbols: | ATPase, F1 complex, alpha subunit protein | chr2:3361474-3364028 FORWARD LENGTH=777	>ATMG01190.1 | Symbols: ATP1 | ATP synthase subunit 1 | chrM:302166-303689 REVERSE LENGTH=507;>AT2G07698.1 | Symbols: | ATPase, F1 complex, alpha subunit protein | chr2:3361474-3364028 FORWARD LENGTH=777
14.9564	16.5998	14.1938	NaN	15.0821	17.068	14.8807	15.0319				2	2	2	3.7	3.7	3.7	61.842	0.00011925	2897300	>AT2G16570.1 | Symbols: ATASE, ATASE1, ASE1 | GLN phosphoribosyl pyrophosphate amidotransferase 1 | chr2:7180424-7182124 REVERSE LENGTH=566;>AT4G38880.1 | Symbols: ATASE3, ASE3 | GLN phosphoribosyl pyrophosphate amidotransferase 3 | chr4:18134116-18135714 FORWARD LENGTH=532;>AT4G34740.1 | Symbols: ATASE2, CIA1, ATPURF2, ASE2 | GLN phosphoribosyl pyrophosphate amidotransferase 2 | chr4:16574894-16…	>AT2G16570.1 | Symbols: ATASE, ATASE1, ASE1 | GLN phosphoribosyl pyrophosphate amidotransferase 1 | chr2:7180424-7182124 REVERSE LENGTH=566;>AT4G38880.1 | Symbols: ATASE3, ASE3 | GLN phosphoribosyl pyrophosphate amidotransferase 3 | chr4:18134116-18135714 FORWARD LENGTH=532;>AT4G34740.1 | Symbols: ATASE2, CIA1, ATPURF2, ASE2 | GLN phosphoribosyl pyrophosphate amidotransferase 2 | chr4:16574894-16…
16.3991	16.9877	16.9534	17.4081	16.6516	16.9423	16.6358	16.4945				7	7	7	9.3	9.3	9.3	99.108	1.4099e-17	4559100	>AT2G16950.2 | Symbols: TRN1, ATTRN1 | transportin 1 | chr2:7353939-7360637 FORWARD LENGTH=891;>AT2G16950.1 | Symbols: TRN1, ATTRN1 | transportin 1 | chr2:7353939-7360637 FORWARD LENGTH=895	>AT2G16950.2 | Symbols: TRN1, ATTRN1 | transportin 1 | chr2:7353939-7360637 FORWARD LENGTH=891;>AT2G16950.1 | Symbols: TRN1, ATTRN1 | transportin 1 | chr2:7353939-7360637 FORWARD LENGTH=895
16.4264	15.9477	NaN	NaN	14.7008	16.3335	16.6426	16.0695				2	2	2	8.2	8.2	8.2	27.707	5.2457e-05	1855000	>AT5G07090.2 | Symbols: | Ribosomal protein S4 (RPS4A) family protein | chr5:2202783-2203805 FORWARD LENGTH=244;>AT2G17360.1 | Symbols: | Ribosomal protein S4 (RPS4A) family protein | chr2:7546598-7548138 FORWARD LENGTH=261;>AT5G58420.1 | Symbols: | Ribosomal protein S4 (RPS4A) family protein | chr5:23619599-23620896 FORWARD LENGTH=262;>AT5G07090.1 | Symbols: | Ribosomal protein S4 (RPS4A) family…	>AT5G07090.2 | Symbols: | Ribosomal protein S4 (RPS4A) family protein | chr5:2202783-2203805 FORWARD LENGTH=244;>AT2G17360.1 | Symbols: | Ribosomal protein S4 (RPS4A) family protein | chr2:7546598-7548138 FORWARD LENGTH=261;>AT5G58420.1 | Symbols: | Ribosomal protein S4 (RPS4A) family protein | chr5:23619599-23620896 FORWARD LENGTH=262;>AT5G07090.1 | Symbols: | Ribosomal protein S4 (RPS4A) family…
15.5812	15.9769	15.8041	15.4844	15.3636	16.0537	15.2525	15.4399				4	4	4	19	19	19	27.859	2.9007e-09	2561400	>AT2G18020.1 | Symbols: EMB2296 | Ribosomal protein L2 family | chr2:7837151-7838160 FORWARD LENGTH=258;>AT4G36130.1 | Symbols: | Ribosomal protein L2 family | chr4:17097613-17098656 FORWARD LENGTH=258;>AT3G51190.1 | Symbols: | Ribosomal protein L2 family | chr3:19016606-19017547 REVERSE LENGTH=260	>AT2G18020.1 | Symbols: EMB2296 | Ribosomal protein L2 family | chr2:7837151-7838160 FORWARD LENGTH=258;>AT4G36130.1 | Symbols: | Ribosomal protein L2 family | chr4:17097613-17098656 FORWARD LENGTH=258
NaN	13.5715	13.0169	12.8789	14.1726	12.0869	13.0942	13.7361				2	2	2	4.4	4.4	4.4	69.363	2.0421e-06	434210	>AT2G18450.1 | Symbols: SDH1-2 | succinate dehydrogenase 1-2 | chr2:7997510-8000801 REVERSE LENGTH=632;>AT5G66760.1 | Symbols: SDH1-1 | succinate dehydrogenase 1-1 | chr5:26653776-26657224 FORWARD LENGTH=634	>AT2G18450.1 | Symbols: SDH1-2 | succinate dehydrogenase 1-2 | chr2:7997510-8000801 REVERSE LENGTH=632;>AT5G66760.1 | Symbols: SDH1-1 | succinate dehydrogenase 1-1 | chr5:26653776-26657224 FORWARD LENGTH=634
17.9916	17.8082	17.342	17.4017	17.7615	17.7967	17.7662	17.562				6	6	6	18.3	18.3	18.3	49.369	1.6598e-44	9717300	>AT4G29040.1 | Symbols: RPT2a | regulatory particle AAA-ATPase 2A | chr4:14312369-14314386 FORWARD LENGTH=443;>AT2G20140.1 | Symbols: | AAA-type ATPase family protein | chr2:8692736-8694837 FORWARD LENGTH=443	>AT4G29040.1 | Symbols: RPT2a | regulatory particle AAA-ATPase 2A | chr4:14312369-14314386 FORWARD LENGTH=443;>AT2G20140.1 | Symbols: | AAA-type ATPase family protein | chr2:8692736-8694837 FORWARD LENGTH=443
18.6374	18.334	17.4072	17.7499	18.3193	18.4362	18.2323	18.0238				10	10	10	13	13	13	98.143	1.0423e-66	14391000	>AT2G20580.1 | Symbols: RPN1A, ATRPN1A | 26S proteasome regulatory subunit S2 1A | chr2:8859211-8864699 FORWARD LENGTH=891;>AT4G28470.1 | Symbols: RPN1B, ATRPN1B | 26S proteasome regulatory subunit S2 1B | chr4:14067082-14072357 REVERSE LENGTH=891	>AT2G20580.1 | Symbols: RPN1A, ATRPN1A | 26S proteasome regulatory subunit S2 1A | chr2:8859211-8864699 FORWARD LENGTH=891;>AT4G28470.1 | Symbols: RPN1B, ATRPN1B | 26S proteasome regulatory subunit S2 1B | chr4:14067082-14072357 REVERSE LENGTH=891
NaN	NaN	14.173	14.1084	13.8702	13.9359	13.8347	13.7768				1	1	1	2.2	2.2	2.2	65.371	0.0054176	446000	>AT2G20800.1 | Symbols: NDB4 | NAD(P)H dehydrogenase B4 | chr2:8953252-8955699 REVERSE LENGTH=582	>AT2G20800.1 | Symbols: NDB4 | NAD(P)H dehydrogenase B4 | chr2:8953252-8955699 REVERSE LENGTH=582
15.3551	15.7203	16.7193	17.6269	14.9715	16.4572	16.2022	15.8848				6	6	6	6.2	6.2	6.2	136.47	1.1916e-18	3122400	>AT2G21390.1 | Symbols: | Coatomer, alpha subunit | chr2:9152428-9156577 FORWARD LENGTH=1218;>AT1G62020.1 | Symbols: | Coatomer, alpha subunit | chr1:22919814-22923728 FORWARD LENGTH=1216	>AT2G21390.1 | Symbols: | Coatomer, alpha subunit | chr2:9152428-9156577 FORWARD LENGTH=1218;>AT1G62020.1 | Symbols: | Coatomer, alpha subunit | chr1:22919814-22923728 FORWARD LENGTH=1216
17.3884	16.1936	16.5943	17.064	17.1365	16.817	17.6599	17.9659				8	8	8	25.1	25.1	25.1	48.592	8.7802e-40	6554900	>AT2G27600.1 | Symbols: SKD1, VPS4, ATSKD1 | AAA-type ATPase family protein | chr2:11781226-11783730 FORWARD LENGTH=435	>AT2G27600.1 | Symbols: SKD1, VPS4, ATSKD1 | AAA-type ATPase family protein | chr2:11781226-11783730 FORWARD LENGTH=435
20.0236	20.4737	18.3066	18.0832	19.9845	20.0068	19.3479	19.6247				15	15	15	30.7	30.7	30.7	62.071	1.9324e-142	45307000	>AT2G28000.1 | Symbols: CPN60A, CH-CPN60A, SLP | chaperonin-60alpha | chr2:11926603-11929184 FORWARD LENGTH=586	>AT2G28000.1 | Symbols: CPN60A, CH-CPN60A, SLP | chaperonin-60alpha | chr2:11926603-11929184 FORWARD LENGTH=586
15.2729	18.2639	13.5499	NaN	18.5554	18.0012	14.0393	14.045				6	6	6	8.2	8.2	8.2	88.412	3.9375e-13	8256500	>AT2G28450.2 | Symbols: | zinc finger (CCCH-type) family protein | chr2:12162180-12165761 REVERSE LENGTH=804;>AT2G28450.1 | Symbols: | zinc finger (CCCH-type) family protein | chr2:12162180-12165761 REVERSE LENGTH=809	>AT2G28450.2 | Symbols: | zinc finger (CCCH-type) family protein | chr2:12162180-12165761 REVERSE LENGTH=804;>AT2G28450.1 | Symbols: | zinc finger (CCCH-type) family protein | chr2:12162180-12165761 REVERSE LENGTH=809
19.1857	19.469	19.7124	19.6439	20.0839	18.5425	19.6066	20.3033				27	8	3	67.7	25.4	9.4	50.747	0	39308000	>AT2G29550.1 | Symbols: TUB7 | tubulin beta-7 chain | chr2:12644258-12645932 REVERSE LENGTH=449	>AT2G29550.1 | Symbols: TUB7 | tubulin beta-7 chain | chr2:12644258-12645932 REVERSE LENGTH=449
27.0375	27.7021	25.6637	25.8087	28.0904	28.1553	27.8143	28.0406				101	101	101	83.2	83.2	83.2	111.92	0	10042000000	>AT2G29970.1 | Symbols: | Double Clp-N motif-containing P-loop nucleoside triphosphate hydrolases superfamily protein | chr2:12776601-12779784 FORWARD LENGTH=1002;>AT1G07200.2 | Symbols: | Double Clp-N motif-containing P-loop nucleoside triphosphate hydrolases superfamily protein | chr1:2209033-2212316 REVERSE LENGTH=979;>AT2G40130.1 | Symbols: | Double Clp-N motif-containing P-loop nucleoside tr…	>AT2G29970.1 | Symbols: | Double Clp-N motif-containing P-loop nucleoside triphosphate hydrolases superfamily protein | chr2:12776601-12779784 FORWARD LENGTH=1002
NaN	12.7433	14.3635	NaN	13.1906	13.285	13.256	13.3555				1	1	1	4	4	4	32.63	0.0057732	373860	>AT3G01340.2 | Symbols: | Transducin/WD40 repeat-like superfamily protein | chr3:127557-128465 REVERSE LENGTH=302;>AT3G01340.1 | Symbols: | Transducin/WD40 repeat-like superfamily protein | chr3:127557-128465 REVERSE LENGTH=302;>AT2G30050.1 | Symbols: | transducin family protein / WD-40 repeat family protein | chr2:12825540-12826448 FORWARD LENGTH=302	>AT3G01340.2 | Symbols: | Transducin/WD40 repeat-like superfamily protein | chr3:127557-128465 REVERSE LENGTH=302;>AT3G01340.1 | Symbols: | Transducin/WD40 repeat-like superfamily protein | chr3:127557-128465 REVERSE LENGTH=302;>AT2G30050.1 | Symbols: | transducin family protein / WD-40 repeat family protein | chr2:12825540-12826448 FORWARD LENGTH=302
17.7222	18.0648	18.1784	18.2684	18.3602	17.7187	18.0085	18.0426				5	5	5	23	23	23	27.458	5.4046e-39	10369000	>AT5G35530.1 | Symbols: | Ribosomal protein S3 family protein | chr5:13710355-13712192 REVERSE LENGTH=248;>AT3G53870.1 | Symbols: | Ribosomal protein S3 family protein | chr3:19951547-19952782 FORWARD LENGTH=249;>AT2G31610.1 | Symbols: | Ribosomal protein S3 family protein | chr2:13450384-13451669 FORWARD LENGTH=250	>AT5G35530.1 | Symbols: | Ribosomal protein S3 family protein | chr5:13710355-13712192 REVERSE LENGTH=248;>AT3G53870.1 | Symbols: | Ribosomal protein S3 family protein | chr3:19951547-19952782 FORWARD LENGTH=249;>AT2G31610.1 | Symbols: | Ribosomal protein S3 family protein | chr2:13450384-13451669 FORWARD LENGTH=250
14.2117	13.7957	12.5609	12.9354	14.437	15.4048	13.7605	13.8876				3	3	3	23.4	23.4	23.4	21.238	1.3902e-06	823720	>AT2G35900.1 | Symbols: | unknown protein;FUNCTIONS IN: molecular_function unknown;INVOLVED IN: biological_process unknown;LOCATED IN: nucleus;EXPRESSED IN: 20 plant structures;EXPRESSED DURING: 13 growth stages;Has 32 Blast hits to 32 proteins in 12 species: Archae - 0;Bacteria - 0;Metazoa - 0;Fungi - 0;Plants - 32;Viruses - 0;Other Eukaryotes - 0 (source: NCBI BLink). | chr2:15070203-15071540 R…	>AT2G35900.1 | Symbols: | unknown protein;FUNCTIONS IN: molecular_function unknown;INVOLVED IN: biological_process unknown;LOCATED IN: nucleus;EXPRESSED IN: 20 plant structures;EXPRESSED DURING: 13 growth stages;Has 32 Blast hits to 32 proteins in 12 species: Archae - 0;Bacteria - 0;Metazoa - 0;Fungi - 0;Plants - 32;Viruses - 0;Other Eukaryotes - 0 (source: NCBI BLink). | chr2:15070203-15071540 R…
17.9031	17.7804	17.9068	17.2862	18.1002	17.7054	17.042	17.313				3	3	3	23.3	23.3	23.3	16.257	6.1373e-14	8645800	>AT2G36160.1 | Symbols: | Ribosomal protein S11 family protein | chr2:15169925-15171159 FORWARD LENGTH=150;>AT3G52580.1 | Symbols: | Ribosomal protein S11 family protein | chr3:19503324-19504701 FORWARD LENGTH=150;>AT3G11510.1 | Symbols: | Ribosomal protein S11 family protein | chr3:3623757-3624866 REVERSE LENGTH=150	>AT2G36160.1 | Symbols: | Ribosomal protein S11 family protein | chr2:15169925-15171159 FORWARD LENGTH=150;>AT3G52580.1 | Symbols: | Ribosomal protein S11 family protein | chr3:19503324-19504701 FORWARD LENGTH=150;>AT3G11510.1 | Symbols: | Ribosomal protein S11 family protein | chr3:3623757-3624866 REVERSE LENGTH=150
15.1388	15.3814	16.0789	16.0957	14.5113	NaN	14.5025	14.9532				2	2	2	14.7	14.7	14.7	18.632	0.0001656	1294400	>AT3G53020.1 | Symbols: STV1, RPL24B, RPL24 | Ribosomal protein L24e family protein | chr3:19660749-19661912 REVERSE LENGTH=163;>AT2G36620.1 | Symbols: RPL24A | ribosomal protein L24 | chr2:15350548-15351819 REVERSE LENGTH=164	>AT3G53020.1 | Symbols: STV1, RPL24B, RPL24 | Ribosomal protein L24e family protein | chr3:19660749-19661912 REVERSE LENGTH=163;>AT2G36620.1 | Symbols: RPL24A | ribosomal protein L24 | chr2:15350548-15351819 REVERSE LENGTH=164
16.1696	15.8652	16.7163	16.832	17.1356	16.4303	16.2184	16.4083				2	2	2	16.9	16.9	16.9	17.843	0.00010506	3698100	>AT5G60670.1 | Symbols: | Ribosomal protein L11 family protein | chr5:24381066-24381566 REVERSE LENGTH=166;>AT3G53430.1 | Symbols: | Ribosomal protein L11 family protein | chr3:19809895-19810395 REVERSE LENGTH=166;>AT2G37190.1 | Symbols: | Ribosomal protein L11 family protein | chr2:15619559-15620059 REVERSE LENGTH=166	>AT5G60670.1 | Symbols: | Ribosomal protein L11 family protein | chr5:24381066-24381566 REVERSE LENGTH=166;>AT3G53430.1 | Symbols: | Ribosomal protein L11 family protein | chr3:19809895-19810395 REVERSE LENGTH=166;>AT2G37190.1 | Symbols: | Ribosomal protein L11 family protein | chr2:15619559-15620059 REVERSE LENGTH=166
16.9942	15.9026	17.006	16.6207	15.3604	14.6434	16.1065	16.6482				7	7	2	41.1	41.1	15.5	22.99	5.4239e-71	3580400	>AT2G37270.2 | Symbols: ATRPS5B, RPS5B | ribosomal protein 5B | chr2:15647883-15649042 REVERSE LENGTH=207;>AT2G37270.1 | Symbols: ATRPS5B, RPS5B | ribosomal protein 5B | chr2:15647883-15649042 REVERSE LENGTH=207	>AT2G37270.2 | Symbols: ATRPS5B, RPS5B | ribosomal protein 5B | chr2:15647883-15649042 REVERSE LENGTH=207;>AT2G37270.1 | Symbols: ATRPS5B, RPS5B | ribosomal protein 5B | chr2:15647883-15649042 REVERSE LENGTH=207
18.5409	18.7321	17.9534	17.9358	18.8701	18.6884	18.7924	18.9619				17	8	4	58.9	31	15.1	41.797	2.198e-160	18166000	>AT3G53750.1 | Symbols: ACT3 | actin 3 | chr3:19915924-19917371 FORWARD LENGTH=377;>AT2G37620.2 | Symbols: ACT1, AAc1 | actin 1 | chr2:15779761-15781241 FORWARD LENGTH=377;>AT2G37620.1 | Symbols: ACT1, AAc1 | actin 1 | chr2:15779761-15781241 FORWARD LENGTH=377	>AT3G53750.1 | Symbols: ACT3 | actin 3 | chr3:19915924-19917371 FORWARD LENGTH=377;>AT2G37620.2 | Symbols: ACT1, AAc1 | actin 1 | chr2:15779761-15781241 FORWARD LENGTH=377;>AT2G37620.1 | Symbols: ACT1, AAc1 | actin 1 | chr2:15779761-15781241 FORWARD LENGTH=377
18.2383	18.6361	18.7789	19.3521	19.1923	19.3882	19.1116	19.3969				9	9	9	28.1	28.1	28.1	48.5	5.5583e-192	26725000	>AT2G39730.3 | Symbols: RCA | rubisco activase | chr2:16571174-16573345 REVERSE LENGTH=441;>AT2G39730.2 | Symbols: RCA | rubisco activase | chr2:16571046-16573345 REVERSE LENGTH=446;>AT2G39730.1 | Symbols: RCA | rubisco activase | chr2:16570951-16573345 REVERSE LENGTH=474	>AT2G39730.3 | Symbols: RCA | rubisco activase | chr2:16571174-16573345 REVERSE LENGTH=441;>AT2G39730.2 | Symbols: RCA | rubisco activase | chr2:16571046-16573345 REVERSE LENGTH=446;>AT2G39730.1 | Symbols: RCA | rubisco activase | chr2:16570951-16573345 REVERSE LENGTH=474
14.3582	13.9321	14.96	14.9692	15.6801	14.1193	13.8399	14.1986				1	1	1	4.5	4.5	4.5	30.618	0.0017095	1015500	>AT3G09200.2 | Symbols: | Ribosomal protein L10 family protein | chr3:2823364-2825020 REVERSE LENGTH=287;>AT2G40010.1 | Symbols: | Ribosomal protein L10 family protein | chr2:16708578-16710448 REVERSE LENGTH=317;>AT3G09200.1 | Symbols: | Ribosomal protein L10 family protein | chr3:2823364-2825020 REVERSE LENGTH=320;>AT3G11250.1 | Symbols: | Ribosomal protein L10 family protein | chr3:3521453-3522…	>AT3G09200.2 | Symbols: | Ribosomal protein L10 family protein | chr3:2823364-2825020 REVERSE LENGTH=287;>AT2G40010.1 | Symbols: | Ribosomal protein L10 family protein | chr2:16708578-16710448 REVERSE LENGTH=317;>AT3G09200.1 | Symbols: | Ribosomal protein L10 family protein | chr3:2823364-2825020 REVERSE LENGTH=320;>AT3G11250.1 | Symbols: | Ribosomal protein L10 family protein | chr3:3521453-3522…
16.5103	14.8827	15.1823	14.411	15.5883	14.9976	14.7518	NaN				2	2	2	6.5	6.5	6.5	40.37	0.00024521	1415200	>AT2G41800.1 | Symbols: | Protein of unknown function, DUF642 | chr2:17436671-17438005 REVERSE LENGTH=370	>AT2G41800.1 | Symbols: | Protein of unknown function, DUF642 | chr2:17436671-17438005 REVERSE LENGTH=370
NaN	15.4033	15.0246	15.603	15.2306	13.1549	13.931	14.8149				3	3	3	14.4	14.4	14.4	30.878	2.1896e-11	1156200	>AT2G41840.1 | Symbols: | Ribosomal protein S5 family protein | chr2:17460016-17461398 REVERSE LENGTH=285;>AT3G57490.1 | Symbols: | Ribosomal protein S5 family protein | chr3:21279824-21280887 REVERSE LENGTH=276;>AT1G59359.1 | Symbols: | Ribosomal protein S5 family protein | chr1:21842537-21843733 REVERSE LENGTH=284;>AT1G58983.1 | Symbols: | Ribosomal protein S5 family protein | chr1:21806279-218…	>AT2G41840.1 | Symbols: | Ribosomal protein S5 family protein | chr2:17460016-17461398 REVERSE LENGTH=285;>AT3G57490.1 | Symbols: | Ribosomal protein S5 family protein | chr3:21279824-21280887 REVERSE LENGTH=276;>AT1G59359.1 | Symbols: | Ribosomal protein S5 family protein | chr1:21842537-21843733 REVERSE LENGTH=284;>AT1G58983.1 | Symbols: | Ribosomal protein S5 family protein | chr1:21806279-218…
NaN	15.1563	NaN	NaN	15.9081	14.6708	14.8041	14.9737				2	2	2	9.4	9.4	9.4	30.653	7.5918e-05	1390700	>AT2G42500.2 | Symbols: PP2A-3 | protein phosphatase 2A-3 | chr2:17698099-17701226 REVERSE LENGTH=266;>AT3G58500.1 | Symbols: PP2A-4 | protein phosphatase 2A-4 | chr3:21635503-21638911 REVERSE LENGTH=313;>AT2G42500.1 | Symbols: PP2A-3 | protein phosphatase 2A-3 | chr2:17698099-17701226 REVERSE LENGTH=313	>AT2G42500.2 | Symbols: PP2A-3 | protein phosphatase 2A-3 | chr2:17698099-17701226 REVERSE LENGTH=266;>AT3G58500.1 | Symbols: PP2A-4 | protein phosphatase 2A-4 | chr3:21635503-21638911 REVERSE LENGTH=313;>AT2G42500.1 | Symbols: PP2A-3 | protein phosphatase 2A-3 | chr2:17698099-17701226 REVERSE LENGTH=313
14.842	14.652	14.9365	16.0204	15.1677	15.099	14.9555	14.7951				1	1	1	8.1	8.1	8.1	19.775	0.0018542	1393400	>AT5G45775.1 | Symbols: | Ribosomal L5P family protein | chr5:18565281-18566377 REVERSE LENGTH=172;>AT5G45775.2 | Symbols: | Ribosomal L5P family protein | chr5:18565281-18566496 REVERSE LENGTH=182;>AT4G18730.1 | Symbols: RPL16B | ribosomal protein L16B | chr4:10302238-10303206 FORWARD LENGTH=182;>AT3G58700.1 | Symbols: | Ribosomal L5P family protein | chr3:21711661-21712816 FORWARD LENGTH=182;>A…	>AT5G45775.1 | Symbols: | Ribosomal L5P family protein | chr5:18565281-18566377 REVERSE LENGTH=172;>AT5G45775.2 | Symbols: | Ribosomal L5P family protein | chr5:18565281-18566496 REVERSE LENGTH=182;>AT4G18730.1 | Symbols: RPL16B | ribosomal protein L16B | chr4:10302238-10303206 FORWARD LENGTH=182;>AT3G58700.1 | Symbols: | Ribosomal L5P family protein | chr3:21711661-21712816 FORWARD LENGTH=182;>A…
14.5826	14.1998	14.4894	14.2379	14.3047	13.8267	NaN	NaN				1	1	1	17.4	17.4	17.4	8.1216	0.0066254	598880	>AT3G59540.1 | Symbols: | Ribosomal L38e protein family | chr3:21995897-21996742 REVERSE LENGTH=69;>AT2G43460.1 | Symbols: | Ribosomal L38e protein family | chr2:18046285-18047292 REVERSE LENGTH=69	>AT3G59540.1 | Symbols: | Ribosomal L38e protein family | chr3:21995897-21996742 REVERSE LENGTH=69;>AT2G43460.1 | Symbols: | Ribosomal L38e protein family | chr2:18046285-18047292 REVERSE LENGTH=69
17.5547	17.8976	18.8199	19.1557	18.4692	17.9372	18.2048	18.3376				9	9	9	37.5	37.5	37.5	36.036	1.6603e-38	12444000	>AT2G44060.2 | Symbols: | Late embryogenesis abundant protein, group 2 | chr2:18226922-18227988 FORWARD LENGTH=325;>AT2G44060.1 | Symbols: | Late embryogenesis abundant protein, group 2 | chr2:18226922-18227988 FORWARD LENGTH=325	>AT2G44060.2 | Symbols: | Late embryogenesis abundant protein, group 2 | chr2:18226922-18227988 FORWARD LENGTH=325;>AT2G44060.1 | Symbols: | Late embryogenesis abundant protein, group 2 | chr2:18226922-18227988 FORWARD LENGTH=325
16.9538	17.3952	14.3453	15.0054	17.4414	16.9859	14.0991	14.8132				2	2	2	29.8	29.8	29.8	9.405	3.3499e-10	4788500	>AT2G45710.1 | Symbols: | Zinc-binding ribosomal protein family protein | chr2:18831243-18831999 FORWARD LENGTH=84;>AT3G61110.1 | Symbols: ARS27A, RS27A | ribosomal protein S27 | chr3:22611710-22612632 FORWARD LENGTH=86;>AT3G61111.1 | Symbols: | Zinc-binding ribosomal protein family protein | chr3:22613230-22613919 REVERSE LENGTH=86	>AT2G45710.1 | Symbols: | Zinc-binding ribosomal protein family protein | chr2:18831243-18831999 FORWARD LENGTH=84;>AT3G61110.1 | Symbols: ARS27A, RS27A | ribosomal protein S27 | chr3:22611710-22612632 FORWARD LENGTH=86;>AT3G61111.1 | Symbols: | Zinc-binding ribosomal protein family protein | chr3:22613230-22613919 REVERSE LENGTH=86
14.8204	12.5074	16.9565	17.1443	14.3507	NaN	14.7893	14.838				4	4	4	5.1	5.1	5.1	108.66	3.1382e-24	1096400	>AT2G46520.1 | Symbols: | cellular apoptosis susceptibility protein, putative / importin-alpha re-exporter, putative | chr2:19096867-19099785 FORWARD LENGTH=972	>AT2G46520.1 | Symbols: | cellular apoptosis susceptibility protein, putative / importin-alpha re-exporter, putative | chr2:19096867-19099785 FORWARD LENGTH=972
18.0766	17.9257	16.9622	17.747	18.3265	17.7083	17.9934	17.5468				9	9	9	20.7	20.7	20.7	58.949	7.6389e-24	10226000	>AT3G02530.1 | Symbols: | TCP-1/cpn60 chaperonin family protein | chr3:528806-532457 REVERSE LENGTH=535;>AT5G16070.1 | Symbols: | TCP-1/cpn60 chaperonin family protein | chr5:5247549-5251050 REVERSE LENGTH=535	>AT3G02530.1 | Symbols: | TCP-1/cpn60 chaperonin family protein | chr3:528806-532457 REVERSE LENGTH=535;>AT5G16070.1 | Symbols: | TCP-1/cpn60 chaperonin family protein | chr5:5247549-5251050 REVERSE LENGTH=535
15.5894	NaN	15.6727	15.3105	15.6461	15.8462	15.1647	15.2494				3	3	3	5.6	5.6	5.6	58.939	1.5734e-08	1334000	>AT3G03960.1 | Symbols: | TCP-1/cpn60 chaperonin family protein | chr3:1024432-1027604 FORWARD LENGTH=549	>AT3G03960.1 | Symbols: | TCP-1/cpn60 chaperonin family protein | chr3:1024432-1027604 FORWARD LENGTH=549
17.0906	16.2281	15.9513	16.8224	NaN	NaN	NaN	NaN				3	3	3	12.7	12.7	12.7	29.624	2.4857e-10	1328000	>AT3G03990.1 | Symbols: | alpha/beta-Hydrolases superfamily protein | chr3:1033788-1034591 FORWARD LENGTH=267	>AT3G03990.1 | Symbols: | alpha/beta-Hydrolases superfamily protein | chr3:1033788-1034591 FORWARD LENGTH=267
16.357	16.2605	16.6364	16.138	16.0587	17.0112	15.8958	14.5546				2	2	2	9.2	9.2	9.2	29.803	2.597e-23	3230700	>AT4G34670.1 | Symbols: | Ribosomal protein S3Ae | chr4:16548724-16550222 FORWARD LENGTH=262;>AT3G04840.1 | Symbols: | Ribosomal protein S3Ae | chr3:1329751-1331418 FORWARD LENGTH=262	>AT4G34670.1 | Symbols: | Ribosomal protein S3Ae | chr4:16548724-16550222 FORWARD LENGTH=262;>AT3G04840.1 | Symbols: | Ribosomal protein S3Ae | chr3:1329751-1331418 FORWARD LENGTH=262
18.1638	18.4474	18.2065	17.9639	18.3554	18.0889	18.1833	18.2004				14	14	13	42.2	42.2	39.4	47.48	1.453e-149	14904000	>AT3G05530.1 | Symbols: RPT5A, ATS6A.2 | regulatory particle triple-A ATPase 5A | chr3:1603540-1605993 FORWARD LENGTH=424;>AT1G09100.1 | Symbols: RPT5B | 26S proteasome AAA-ATPase subunit RPT5B | chr1:2936675-2939258 REVERSE LENGTH=423;>AT4G27680.1 | Symbols: | P-loop containing nucleoside triphosphate hydrolases superfamily protein | chr4:13821263-13823083 FORWARD LENGTH=398;>AT5G53540.1 | Symbo…	>AT3G05530.1 | Symbols: RPT5A, ATS6A.2 | regulatory particle triple-A ATPase 5A | chr3:1603540-1605993 FORWARD LENGTH=424;>AT1G09100.1 | Symbols: RPT5B | 26S proteasome AAA-ATPase subunit RPT5B | chr1:2936675-2939258 REVERSE LENGTH=423
15.3178	16.0064	16.2004	15.2624	15.1734	16.2736	15.6435	15.8065				3	3	3	20.3	20.3	20.3	20.967	5.2298e-13	2539100	>AT5G27850.1 | Symbols: | Ribosomal protein L18e/L15 superfamily protein | chr5:9873169-9874297 FORWARD LENGTH=187;>AT3G05590.1 | Symbols: RPL18 | ribosomal protein L18 | chr3:1621511-1622775 FORWARD LENGTH=187	>AT5G27850.1 | Symbols: | Ribosomal protein L18e/L15 superfamily protein | chr5:9873169-9874297 FORWARD LENGTH=187;>AT3G05590.1 | Symbols: RPL18 | ribosomal protein L18 | chr3:1621511-1622775 FORWARD LENGTH=187
15.745	14.8677	16.1792	15.521	16.1474	16.7838	14.7104	14.7873				4	4	2	10.9	10.9	6.2	58.644	3.0818e-27	2207600	>AT3G06720.2 | Symbols: AT-IMP, ATKAP ALPHA, AIMP ALPHA | importin alpha isoform 1 | chr3:2120559-2123555 FORWARD LENGTH=532;>AT3G06720.1 | Symbols: AT-IMP, ATKAP ALPHA, AIMP ALPHA, IMPA-1, IMPA1 | importin alpha isoform 1 | chr3:2120559-2123555 FORWARD LENGTH=532	>AT3G06720.2 | Symbols: AT-IMP, ATKAP ALPHA, AIMP ALPHA | importin alpha isoform 1 | chr3:2120559-2123555 FORWARD LENGTH=532;>AT3G06720.1 | Symbols: AT-IMP, ATKAP ALPHA, AIMP ALPHA, IMPA-1, IMPA1 | importin alpha isoform 1 | chr3:2120559-2123555 FORWARD LENGTH=532
13.8393	12.6607	14.3779	14.1736	13.4657	NaN	14.9775	NaN				2	2	2	1.5	1.5	1.5	193.27	1.0673e-05	645440	>AT3G08530.1 | Symbols: | Clathrin, heavy chain | chr3:2587171-2595411 REVERSE LENGTH=1703;>AT3G11130.1 | Symbols: | Clathrin, heavy chain | chr3:3482575-3491667 REVERSE LENGTH=1705	>AT3G08530.1 | Symbols: | Clathrin, heavy chain | chr3:2587171-2595411 REVERSE LENGTH=1703;>AT3G11130.1 | Symbols: | Clathrin, heavy chain | chr3:3482575-3491667 REVERSE LENGTH=1705
20.5037	20.7765	20.1191	20.3868	21.3925	20.1395	20.3231	20.6028				32	13	12	50.5	22.5	18.5	71.147	0	78580000	>AT3G09440.2 | Symbols: | Heat shock protein 70 (Hsp 70) family protein | chr3:2903434-2905632 REVERSE LENGTH=649;>AT3G09440.1 | Symbols: | Heat shock protein 70 (Hsp 70) family protein | chr3:2903434-2905632 REVERSE LENGTH=649	>AT3G09440.2 | Symbols: | Heat shock protein 70 (Hsp 70) family protein | chr3:2903434-2905632 REVERSE LENGTH=649;>AT3G09440.1 | Symbols: | Heat shock protein 70 (Hsp 70) family protein | chr3:2903434-2905632 REVERSE LENGTH=649
15.9129	16.0002	18.1006	18.0987	17.1565	NaN	16.4234	16.6618				9	4	4	27.5	15	15	40.575	3.3144e-57	3863900	>AT3G09810.1 | Symbols: IDH-VI | isocitrate dehydrogenase VI | chr3:3008753-3011070 FORWARD LENGTH=374	>AT3G09810.1 | Symbols: IDH-VI | isocitrate dehydrogenase VI | chr3:3008753-3011070 FORWARD LENGTH=374
NaN	13.4741	NaN	11.9813	13.4454	12.0309	11.6729	11.5377				1	1	1	18.8	18.8	18.8	7.3705	0.0021155	260780	>AT5G03850.1 | Symbols: | Nucleic acid-binding, OB-fold-like protein | chr5:1028542-1028736 REVERSE LENGTH=64;>AT3G10090.1 | Symbols: | Nucleic acid-binding, OB-fold-like protein | chr3:3108960-3109154 REVERSE LENGTH=64	>AT5G03850.1 | Symbols: | Nucleic acid-binding, OB-fold-like protein | chr5:1028542-1028736 REVERSE LENGTH=64;>AT3G10090.1 | Symbols: | Nucleic acid-binding, OB-fold-like protein | chr3:3108960-3109154 REVERSE LENGTH=64
NaN	14.5534	NaN	NaN	14.4897	14.402	14.1059	14.2694				2	2	2	4.7	4.7	4.7	59.515	2.5614e-06	795740	>AT3G11830.2 | Symbols: | TCP-1/cpn60 chaperonin family protein | chr3:3732734-3736156 FORWARD LENGTH=555;>AT3G11830.1 | Symbols: | TCP-1/cpn60 chaperonin family protein | chr3:3732734-3736156 FORWARD LENGTH=557	>AT3G11830.2 | Symbols: | TCP-1/cpn60 chaperonin family protein | chr3:3732734-3736156 FORWARD LENGTH=555;>AT3G11830.1 | Symbols: | TCP-1/cpn60 chaperonin family protein | chr3:3732734-3736156 FORWARD LENGTH=557
15.3584	16.1381	15.5693	15.2993	16.1957	15.8006	16.2633	16.2489				16	2	2	54.9	6.9	6.9	41.674	4.7417e-105	2710700	>AT3G12110.1 | Symbols: ACT11 | actin-11 | chr3:3858116-3859609 FORWARD LENGTH=377	>AT3G12110.1 | Symbols: ACT11 | actin-11 | chr3:3858116-3859609 FORWARD LENGTH=377
18.3137	19.0094	19.4025	19.1832	18.338	18.9747	19.526	19.6286				31	12	10	54.6	27.5	24.2	71.101	0	27617000	>AT3G12580.1 | Symbols: HSP70, ATHSP70 | heat shock protein 70 | chr3:3991487-3993689 REVERSE LENGTH=650	>AT3G12580.1 | Symbols: HSP70, ATHSP70 | heat shock protein 70 | chr3:3991487-3993689 REVERSE LENGTH=650
13.8743	15.2834	14.8692	15.946	13.8292	14.1968	14.0554	14.0633				1	1	1	4.7	4.7	4.7	31.796	0.00044661	1015000	>AT3G12800.1 | Symbols: SDRB, DECR | short-chain dehydrogenase-reductase B | chr3:4063463-4064757 REVERSE LENGTH=298	>AT3G12800.1 | Symbols: SDRB, DECR | short-chain dehydrogenase-reductase B | chr3:4063463-4064757 REVERSE LENGTH=298
18.0027	18.6196	20.1337	19.2815	18.7858	18.6193	19.0124	19.0127				20	4	3	54.1	7.8	5.6	46.704	3.2503e-188	22250000	>AT3G13920.1 | Symbols: EIF4A1, RH4, TIF4A1 | eukaryotic translation initiation factor 4A1 | chr3:4592635-4594128 REVERSE LENGTH=412;>AT3G13920.3 | Symbols: EIF4A1, RH4, TIF4A1 | eukaryotic translation initiation factor 4A1 | chr3:4592635-4594094 REVERSE LENGTH=402;>AT3G13920.4 | Symbols: EIF4A1 | eukaryotic translation initiation factor 4A1 | chr3:4592635-4594128 REVERSE LENGTH=407;>AT3G13920.2 …	>AT3G13920.1 | Symbols: EIF4A1, RH4, TIF4A1 | eukaryotic translation initiation factor 4A1 | chr3:4592635-4594128 REVERSE LENGTH=412;>AT3G13920.3 | Symbols: EIF4A1, RH4, TIF4A1 | eukaryotic translation initiation factor 4A1 | chr3:4592635-4594094 REVERSE LENGTH=402;>AT3G13920.4 | Symbols: EIF4A1 | eukaryotic translation initiation factor 4A1 | chr3:4592635-4594128 REVERSE LENGTH=407;>AT3G13920.2 …
16.6301	15.2141	16.5244	17.0821	17.4106	16.5214	16.7513	16.4721				4	4	4	14.1	14.1	14.1	39.478	6.0772e-24	4332900	>AT3G14990.3 | Symbols: | Class I glutamine amidotransferase-like superfamily protein | chr3:5047683-5049621 FORWARD LENGTH=369;>AT3G14990.2 | Symbols: | Class I glutamine amidotransferase-like superfamily protein | chr3:5047683-5049621 FORWARD LENGTH=369;>AT3G14990.1 | Symbols: | Class I glutamine amidotransferase-like superfamily protein | chr3:5047510-5049621 FORWARD LENGTH=392	>AT3G14990.3 | Symbols: | Class I glutamine amidotransferase-like superfamily protein | chr3:5047683-5049621 FORWARD LENGTH=369;>AT3G14990.2 | Symbols: | Class I glutamine amidotransferase-like superfamily protein | chr3:5047683-5049621 FORWARD LENGTH=369;>AT3G14990.1 | Symbols: | Class I glutamine amidotransferase-like superfamily protein | chr3:5047510-5049621 FORWARD LENGTH=392
16.5035	16.7251	15.7713	15.7034	17.1401	17.4668	NaN	16.3372				2	2	2	6.1	6.1	6.1	42.869	5.1196e-16	4394800	>AT3G15000.1 | Symbols: | cobalt ion binding | chr3:5050321-5052121 FORWARD LENGTH=395	>AT3G15000.1 | Symbols: | cobalt ion binding | chr3:5050321-5052121 FORWARD LENGTH=395
NaN	17.156	NaN	NaN	18.2501	19.9685	17.6221	18.2967				16	16	10	21.6	21.6	15.1	124.76	1.1943e-71	16161000	>AT3G16830.1 | Symbols: TPR2 | TOPLESS-related 2 | chr3:5731709-5737531 FORWARD LENGTH=1131	>AT3G16830.1 | Symbols: TPR2 | TOPLESS-related 2 | chr3:5731709-5737531 FORWARD LENGTH=1131
19.3689	20.5394	19.1031	17.974	20.3896	20.798	18.9578	18.6976				12	12	12	43.8	43.8	43.8	42.795	2.0647e-89	49266000	>AT3G17390.1 | Symbols: MTO3, SAMS3, MAT4 | S-adenosylmethionine synthetase family protein | chr3:5952484-5953665 REVERSE LENGTH=393;>AT4G01850.2 | Symbols: SAM-2, MAT2, SAM2, AtSAM2 | S-adenosylmethionine synthetase 2 | chr4:796298-797479 REVERSE LENGTH=393;>AT4G01850.1 | Symbols: SAM-2, MAT2, SAM2, AtSAM2 | S-adenosylmethionine synthetase 2 | chr4:796298-797479 REVERSE LENGTH=393;>AT1G02500.2 |…	>AT3G17390.1 | Symbols: MTO3, SAMS3, MAT4 | S-adenosylmethionine synthetase family protein | chr3:5952484-5953665 REVERSE LENGTH=393
15.1135	15.4308	14.9039	14.6803	15.2895	14.989	14.4056	13.8701				2	2	2	4.5	4.5	4.5	57.775	0.00074978	1406200	>AT3G18190.1 | Symbols: | TCP-1/cpn60 chaperonin family protein | chr3:6232226-6233836 FORWARD LENGTH=536	>AT3G18190.1 | Symbols: | TCP-1/cpn60 chaperonin family protein | chr3:6232226-6233836 FORWARD LENGTH=536
18.1759	18.3782	17.4654	17.8503	19.3187	19.4462	18.6339	18.872				18	11	7	64.2	43.2	34	41.876	1.1623e-115	26151000	>AT3G18780.2 | Symbols: ACT2, DER1, LSR2, ENL2 | actin 2 | chr3:6475535-6476832 FORWARD LENGTH=377;>AT3G18780.1 | Symbols: ACT2, DER1, LSR2, ENL2 | actin 2 | chr3:6475535-6476728 FORWARD LENGTH=371;>AT1G49240.1 | Symbols: ACT8 | actin 8 | chr1:18216539-18217947 FORWARD LENGTH=377	>AT3G18780.2 | Symbols: ACT2, DER1, LSR2, ENL2 | actin 2 | chr3:6475535-6476832 FORWARD LENGTH=377;>AT3G18780.1 | Symbols: ACT2, DER1, LSR2, ENL2 | actin 2 | chr3:6475535-6476728 FORWARD LENGTH=371;>AT1G49240.1 | Symbols: ACT8 | actin 8 | chr1:18216539-18217947 FORWARD LENGTH=377
15.4557	16.0838	15.0332	15.0314	15.0772	16.3386	14.1618	NaN				3	3	3	6.8	6.8	6.8	59.229	2.8901e-21	2201200	>AT3G20050.1 | Symbols: ATTCP-1, TCP-1 | T-complex protein 1 alpha subunit | chr3:6998544-7002266 REVERSE LENGTH=545	>AT3G20050.1 | Symbols: ATTCP-1, TCP-1 | T-complex protein 1 alpha subunit | chr3:6998544-7002266 REVERSE LENGTH=545
16.9298	18.0942	17.1202	16.8339	17.378	17.9962	16.4902	16.8572				9	7	7	18.5	15.1	15.1	63.609	2.2985e-30	7998400	>AT3G22310.1 | Symbols: PMH1, ATRH9 | putative mitochondrial RNA helicase 1 | chr3:7887382-7889806 FORWARD LENGTH=610	>AT3G22310.1 | Symbols: PMH1, ATRH9 | putative mitochondrial RNA helicase 1 | chr3:7887382-7889806 FORWARD LENGTH=610
17.3911	17.9699	17.7298	16.8741	17.7686	18.213	16.4555	16.299				10	10	8	20.6	20.6	17.2	65.359	6.0433e-29	8286900	>AT3G22330.1 | Symbols: PMH2, ATRH53 | putative mitochondrial RNA helicase 2 | chr3:7892641-7895145 FORWARD LENGTH=616	>AT3G22330.1 | Symbols: PMH2, ATRH53 | putative mitochondrial RNA helicase 2 | chr3:7892641-7895145 FORWARD LENGTH=616
16.4895	16.8471	15.6158	15.9038	17.6279	16.9978	15.8575	15.6814				13	13	5	29.5	29.5	12.1	61.28	2.2321e-83	4911100	>AT3G23990.1 | Symbols: HSP60, HSP60-3B | heat shock protein 60 | chr3:8669013-8672278 FORWARD LENGTH=577	>AT3G23990.1 | Symbols: HSP60, HSP60-3B | heat shock protein 60 | chr3:8669013-8672278 FORWARD LENGTH=577
NaN	15.7217	14.8499	14.6366	14.6951	15.6567	14.7796	13.8707				1	1	1	4.7	4.7	4.7	21.545	0.00025854	1510600	>AT3G25520.2 | Symbols: ATL5 | ribosomal protein L5 | chr3:9269573-9270434 REVERSE LENGTH=190;>AT5G39740.2 | Symbols: RPL5B | ribosomal protein L5 B | chr5:15903484-15905185 FORWARD LENGTH=301;>AT5G39740.1 | Symbols: OLI7, RPL5B | ribosomal protein L5 B | chr5:15903365-15905185 FORWARD LENGTH=301;>AT3G25520.1 | Symbols: ATL5, PGY3, OLI5, RPL5A | ribosomal protein L5 | chr3:9269573-9271327 REVERSE…	>AT3G25520.2 | Symbols: ATL5 | ribosomal protein L5 | chr3:9269573-9270434 REVERSE LENGTH=190;>AT5G39740.2 | Symbols: RPL5B | ribosomal protein L5 B | chr5:15903484-15905185 FORWARD LENGTH=301;>AT5G39740.1 | Symbols: OLI7, RPL5B | ribosomal protein L5 B | chr5:15903365-15905185 FORWARD LENGTH=301;>AT3G25520.1 | Symbols: ATL5, PGY3, OLI5, RPL5A | ribosomal protein L5 | chr3:9269573-9271327 REVERSE…
NaN	12.6652	NaN	NaN	14.1906	12.2759	12.5958	12.8616				2	2	2	5.3	5.3	5.3	65.597	0.00151	317920	>AT3G25800.1 | Symbols: PDF1, PR 65, PP2AA2 | protein phosphatase 2A subunit A2 | chr3:9422822-9425783 REVERSE LENGTH=587;>AT3G25800.2 | Symbols: PDF1, PR 65, PP2AA2 | protein phosphatase 2A subunit A2 | chr3:9423036-9425783 REVERSE LENGTH=544	>AT3G25800.1 | Symbols: PDF1, PR 65, PP2AA2 | protein phosphatase 2A subunit A2 | chr3:9422822-9425783 REVERSE LENGTH=587;>AT3G25800.2 | Symbols: PDF1, PR 65, PP2AA2 | protein phosphatase 2A subunit A2 | chr3:9423036-9425783 REVERSE LENGTH=544
16.2365	17.4449	13.3805	14.571	17.1435	17.3593	16.8037	17.8785				1	1	1	1.9	1.9	1.9	66.347	0.0013205	5811300	>AT3G26490.1 | Symbols: | Phototropic-responsive NPH3 family protein | chr3:9704142-9706161 FORWARD LENGTH=588	>AT3G26490.1 | Symbols: | Phototropic-responsive NPH3 family protein | chr3:9704142-9706161 FORWARD LENGTH=588
16.1525	16.2192	16.802	16.5322	15.6331	15.0341	16.0105	16.2186				6	6	6	3.9	3.9	3.9	191.45	3.162e-14	3090000	>AT3G43300.2 | Symbols: ATMIN7 | HOPM interactor 7 | chr3:15234235-15245034 REVERSE LENGTH=1727;>AT3G43300.1 | Symbols: ATMIN7, BEN1 | HOPM interactor 7 | chr3:15234235-15245034 REVERSE LENGTH=1758	>AT3G43300.2 | Symbols: ATMIN7 | HOPM interactor 7 | chr3:15234235-15245034 REVERSE LENGTH=1727;>AT3G43300.1 | Symbols: ATMIN7, BEN1 | HOPM interactor 7 | chr3:15234235-15245034 REVERSE LENGTH=1758
18.2337	18.8431	17.24	17.4873	19.0172	19.7395	18.3233	18.3258				16	16	7	46.9	46.9	29.3	46.444	7.6673e-253	24603000	>AT3G44110.1 | Symbols: ATJ3, ATJ | DNAJ homologue 3 | chr3:15869115-15871059 REVERSE LENGTH=420;>AT3G44110.2 | Symbols: ATJ3, ATJ | DNAJ homologue 3 | chr3:15869179-15871059 REVERSE LENGTH=343	>AT3G44110.1 | Symbols: ATJ3, ATJ | DNAJ homologue 3 | chr3:15869115-15871059 REVERSE LENGTH=420;>AT3G44110.2 | Symbols: ATJ3, ATJ | DNAJ homologue 3 | chr3:15869179-15871059 REVERSE LENGTH=343
NaN	NaN	NaN	15.236	16.3494	16.0144	15.4084	14.7407				2	2	2	18.5	18.5	18.5	13.878	1.2768e-06	1566900	>AT5G62300.2 | Symbols: | Ribosomal protein S10p/S20e family protein | chr5:25021388-25022235 REVERSE LENGTH=124;>AT5G62300.1 | Symbols: | Ribosomal protein S10p/S20e family protein | chr5:25021388-25022235 REVERSE LENGTH=124;>AT3G45030.1 | Symbols: | Ribosomal protein S10p/S20e family protein | chr3:16471606-16472312 REVERSE LENGTH=124;>AT3G47370.3 | Symbols: | Ribosomal protein S10p/S20e family…	>AT5G62300.2 | Symbols: | Ribosomal protein S10p/S20e family protein | chr5:25021388-25022235 REVERSE LENGTH=124;>AT5G62300.1 | Symbols: | Ribosomal protein S10p/S20e family protein | chr5:25021388-25022235 REVERSE LENGTH=124;>AT3G45030.1 | Symbols: | Ribosomal protein S10p/S20e family protein | chr3:16471606-16472312 REVERSE LENGTH=124;>AT3G47370.3 | Symbols: | Ribosomal protein S10p/S20e family…
14.1496	15.2803	NaN	13.0421	14.4013	15.7206	14.0214	12.4527				6	6	6	8.7	8.7	8.7	87.639	5.7998e-11	1061300	>AT3G45190.1 | Symbols: | SIT4 phosphatase-associated family protein | chr3:16541994-16548161 REVERSE LENGTH=789	>AT3G45190.1 | Symbols: | SIT4 phosphatase-associated family protein | chr3:16541994-16548161 REVERSE LENGTH=789
17.909	19.1256	18.0144	17.516	18.2799	18.9386	18.7458	18.7569				17	17	17	27.7	27.7	27.7	102.24	1.6596e-53	15548000	>AT3G48870.2 | Symbols: HSP93-III | Clp ATPase | chr3:18122363-18125915 REVERSE LENGTH=921;>AT3G48870.1 | Symbols: ATCLPC, ATHSP93-III, HSP93-III | Clp ATPase | chr3:18122363-18126008 REVERSE LENGTH=952;>AT5G50920.1 | Symbols: CLPC, ATHSP93-V, HSP93-V, DCA1, CLPC1 | CLPC homologue 1 | chr5:20715710-20719800 REVERSE LENGTH=929;>AT3G45450.1 | Symbols: | Double Clp-N motif-containing P-loop nucleosi…	>AT3G48870.2 | Symbols: HSP93-III | Clp ATPase | chr3:18122363-18125915 REVERSE LENGTH=921;>AT3G48870.1 | Symbols: ATCLPC, ATHSP93-III, HSP93-III | Clp ATPase | chr3:18122363-18126008 REVERSE LENGTH=952;>AT5G50920.1 | Symbols: CLPC, ATHSP93-V, HSP93-V, DCA1, CLPC1 | CLPC homologue 1 | chr5:20715710-20719800 REVERSE LENGTH=929
15.4469	16.0606	15.6876	16.1365	14.9146	16.7094	15.0966	NaN				2	2	2	17.2	17.2	17.2	23.539	3.7946e-12	2243300	>AT3G49010.4 | Symbols: ATBBC1, BBC1, RSU2 | breast basic conserved 1 | chr3:18166971-18168047 REVERSE LENGTH=204;>AT3G49010.3 | Symbols: ATBBC1, BBC1, RSU2 | breast basic conserved 1 | chr3:18166971-18168047 REVERSE LENGTH=206;>AT3G49010.2 | Symbols: ATBBC1, BBC1, RSU2 | breast basic conserved 1 | chr3:18166971-18168047 REVERSE LENGTH=206;>AT3G49010.1 | Symbols: ATBBC1, BBC1, RSU2 | breast basic…	>AT3G49010.4 | Symbols: ATBBC1, BBC1, RSU2 | breast basic conserved 1 | chr3:18166971-18168047 REVERSE LENGTH=204;>AT3G49010.3 | Symbols: ATBBC1, BBC1, RSU2 | breast basic conserved 1 | chr3:18166971-18168047 REVERSE LENGTH=206;>AT3G49010.2 | Symbols: ATBBC1, BBC1, RSU2 | breast basic conserved 1 | chr3:18166971-18168047 REVERSE LENGTH=206;>AT3G49010.1 | Symbols: ATBBC1, BBC1, RSU2 | breast basic…
14.0642	15.9164	14.6098	13.7613	NaN	14.8726	13.9399	15.2827				2	2	2	2.4	2.4	2.4	152.52	1.2732e-15	1384400	>AT3G52140.3 | Symbols: | tetratricopeptide repeat (TPR)-containing protein | chr3:19333232-19341295 FORWARD LENGTH=1396;>AT3G52140.1 | Symbols: | tetratricopeptide repeat (TPR)-containing protein | chr3:19333232-19341295 FORWARD LENGTH=1403;>AT3G52140.2 | Symbols: | tetratricopeptide repeat (TPR)-containing protein | chr3:19333232-19341295 FORWARD LENGTH=1407;>AT3G52140.4 | Symbols: | tetratrico…	>AT3G52140.3 | Symbols: | tetratricopeptide repeat (TPR)-containing protein | chr3:19333232-19341295 FORWARD LENGTH=1396;>AT3G52140.1 | Symbols: | tetratricopeptide repeat (TPR)-containing protein | chr3:19333232-19341295 FORWARD LENGTH=1403;>AT3G52140.2 | Symbols: | tetratricopeptide repeat (TPR)-containing protein | chr3:19333232-19341295 FORWARD LENGTH=1407;>AT3G52140.4 | Symbols: | tetratrico…
15.1281	15.4916	15.0138	14.9531	14.835	15.2131	NaN	14.3398				2	2	2	4.1	4.1	4.1	66.025	3.0556e-05	1679000	>AT3G58510.3 | Symbols: | DEA(D/H)-box RNA helicase family protein | chr3:21640608-21643464 FORWARD LENGTH=612;>AT3G58510.2 | Symbols: | DEA(D/H)-box RNA helicase family protein | chr3:21640608-21643464 FORWARD LENGTH=612;>AT3G58510.1 | Symbols: | DEA(D/H)-box RNA helicase family protein | chr3:21640608-21643464 FORWARD LENGTH=612;>AT2G42520.1 | Symbols: | P-loop containing nucleoside triphosphat…	>AT3G58510.3 | Symbols: | DEA(D/H)-box RNA helicase family protein | chr3:21640608-21643464 FORWARD LENGTH=612;>AT3G58510.2 | Symbols: | DEA(D/H)-box RNA helicase family protein | chr3:21640608-21643464 FORWARD LENGTH=612;>AT3G58510.1 | Symbols: | DEA(D/H)-box RNA helicase family protein | chr3:21640608-21643464 FORWARD LENGTH=612;>AT2G42520.1 | Symbols: | P-loop containing nucleoside triphosphat…
16.9165	17.0446	16.035	16.7358	16.235	15.2333	15.2311	15.7248				5	5	5	15.2	15.2	15.2	53.277	3.2444e-14	3058700	>AT5G05620.1 | Symbols: TUBG2, ATGCP2, GCP2 | gamma-tubulin complex protein 2 | chr5:1679340-1681719 FORWARD LENGTH=474;>AT3G61650.1 | Symbols: TUBG1 | gamma-tubulin | chr3:22812601-22815011 REVERSE LENGTH=474	>AT5G05620.1 | Symbols: TUBG2, ATGCP2, GCP2 | gamma-tubulin complex protein 2 | chr5:1679340-1681719 FORWARD LENGTH=474;>AT3G61650.1 | Symbols: TUBG1 | gamma-tubulin | chr3:22812601-22815011 REVERSE LENGTH=474
14.0018	13.8117	13.9809	14.3915	14.734	15.0703	14.5044	15.3041				3	3	3	16.3	16.3	16.3	24.503	3.7681e-08	974730	>AT3G62530.1 | Symbols: | ARM repeat superfamily protein | chr3:23132219-23133121 FORWARD LENGTH=221	>AT3G62530.1 | Symbols: | ARM repeat superfamily protein | chr3:23132219-23133121 FORWARD LENGTH=221
17.211	17.3725	18.1294	18.0519	17.1436	17.3235	17.7951	17.7694				8	8	8	9.9	9.9	9.9	119.72	1.709e-28	7058100	>AT3G63460.2 | Symbols: | transducin family protein / WD-40 repeat family protein | chr3:23431009-23437241 REVERSE LENGTH=1102;>AT3G63460.1 | Symbols: | transducin family protein / WD-40 repeat family protein | chr3:23431009-23437241 REVERSE LENGTH=1104;>AT3G63460.3 | Symbols: | transducin family protein / WD-40 repeat family protein | chr3:23431009-23437241 REVERSE LENGTH=1094	>AT3G63460.2 | Symbols: | transducin family protein / WD-40 repeat family protein | chr3:23431009-23437241 REVERSE LENGTH=1102;>AT3G63460.1 | Symbols: | transducin family protein / WD-40 repeat family protein | chr3:23431009-23437241 REVERSE LENGTH=1104;>AT3G63460.3 | Symbols: | transducin family protein / WD-40 repeat family protein | chr3:23431009-23437241 REVERSE LENGTH=1094
NaN	14.757	15.6891	14.9465	13.3953	14.5552	13.8161	13.8979				2	2	2	8.5	8.5	8.5	38.325	5.1421e-07	938090	>AT4G01100.1 | Symbols: ADNT1 | adenine nucleotide transporter 1 | chr4:477411-479590 FORWARD LENGTH=352;>AT4G01100.2 | Symbols: ADNT1 | adenine nucleotide transporter 1 | chr4:477411-479590 FORWARD LENGTH=366	>AT4G01100.1 | Symbols: ADNT1 | adenine nucleotide transporter 1 | chr4:477411-479590 FORWARD LENGTH=352;>AT4G01100.2 | Symbols: ADNT1 | adenine nucleotide transporter 1 | chr4:477411-479590 FORWARD LENGTH=366
15.4016	16.5289	15.3062	14.7754	NaN	NaN	NaN	13.5576				2	2	2	4.2	4.2	4.2	86.301	7.9434e-05	1026200	>AT4G02570.4 | Symbols: CUL1 | cullin 1 | chr4:1129315-1133435 FORWARD LENGTH=738;>AT4G02570.3 | Symbols: ATCUL1, CUL1, AXR6 | cullin 1 | chr4:1129315-1133435 FORWARD LENGTH=738;>AT4G02570.2 | Symbols: ATCUL1, CUL1, AXR6 | cullin 1 | chr4:1129315-1133435 FORWARD LENGTH=738;>AT4G02570.1 | Symbols: ATCUL1, CUL1, AXR6 | cullin 1 | chr4:1129315-1133435 FORWARD LENGTH=738	>AT4G02570.4 | Symbols: CUL1 | cullin 1 | chr4:1129315-1133435 FORWARD LENGTH=738;>AT4G02570.3 | Symbols: ATCUL1, CUL1, AXR6 | cullin 1 | chr4:1129315-1133435 FORWARD LENGTH=738;>AT4G02570.2 | Symbols: ATCUL1, CUL1, AXR6 | cullin 1 | chr4:1129315-1133435 FORWARD LENGTH=738;>AT4G02570.1 | Symbols: ATCUL1, CUL1, AXR6 | cullin 1 | chr4:1129315-1133435 FORWARD LENGTH=738
NaN	15.7638	14.6134	14.9848	15.5207	14.3381	15.6618	15.5345				3	2	2	9.3	5.9	5.9	49.409	1.7516e-25	1655800	>AT4G02930.1 | Symbols: | GTP binding Elongation factor Tu family protein | chr4:1295751-1298354 REVERSE LENGTH=454	>AT4G02930.1 | Symbols: | GTP binding Elongation factor Tu family protein | chr4:1295751-1298354 REVERSE LENGTH=454
18.2985	20.0236	20.1392	18.8618	18.4982	20.4753	19.4666	20.9502				25	1	1	65.8	3.1	3.1	49.537	0	41706000	>AT4G14960.2 | Symbols: TUA6 | Tubulin/FtsZ family protein | chr4:8548769-8550319 REVERSE LENGTH=450;>AT4G14960.1 | Symbols: TUA6 | Tubulin/FtsZ family protein | chr4:8548753-8550319 REVERSE LENGTH=427	>AT4G14960.2 | Symbols: TUA6 | Tubulin/FtsZ family protein | chr4:8548769-8550319 REVERSE LENGTH=450;>AT4G14960.1 | Symbols: TUA6 | Tubulin/FtsZ family protein | chr4:8548753-8550319 REVERSE LENGTH=427
15.3305	15.1719	14.8168	15.3902	15.2418	15.5649	14.9542	NaN				1	1	1	2.6	2.6	2.6	44.02	4.4678e-06	1422400	>AT4G19006.1 | Symbols: | Proteasome component (PCI) domain protein | chr4:10409349-10411347 REVERSE LENGTH=386	>AT4G19006.1 | Symbols: | Proteasome component (PCI) domain protein | chr4:10409349-10411347 REVERSE LENGTH=386
17.3708	18.9854	17.8273	18.1367	18.4896	19.0767	18.3495	18.7473				9	9	8	26.7	26.7	23.5	51.63	6.3623e-90	17942000	>AT4G20360.1 | Symbols: ATRAB8D, ATRABE1B, RABE1b | RAB GTPase homolog E1B | chr4:10990036-10991466 FORWARD LENGTH=476	>AT4G20360.1 | Symbols: ATRAB8D, ATRABE1B, RABE1b | RAB GTPase homolog E1B | chr4:10990036-10991466 FORWARD LENGTH=476
16.7935	18.4	17.631	16.9942	18.3954	18.2505	17.8065	17.7811				28	10	4	76.1	35.8	14.2	49.657	0	11961000	>AT4G20890.1 | Symbols: TUB9 | tubulin beta-9 chain | chr4:11182218-11183840 FORWARD LENGTH=444	>AT4G20890.1 | Symbols: TUB9 | tubulin beta-9 chain | chr4:11182218-11183840 FORWARD LENGTH=444
17.1386	16.7087	16.3305	16.0463	16.3906	16.4696	15.5937	15.3641				11	11	3	17.3	17.3	5.3	76.507	1.6718e-49	3870500	>AT4G24280.1 | Symbols: cpHsc70-1 | chloroplast heat shock protein 70-1 | chr4:12590094-12593437 FORWARD LENGTH=718	>AT4G24280.1 | Symbols: cpHsc70-1 | chloroplast heat shock protein 70-1 | chr4:12590094-12593437 FORWARD LENGTH=718
NaN	15.4841	14.2191	15.2953	15.108	15.9775	13.8712	13.8951				5	5	5	10.2	10.2	10.2	76.252	2.1782e-20	1531500	>AT4G25530.1 | Symbols: FWA, HDG6 | FLOWERING WAGENINGEN | chr4:13039312-13042242 FORWARD LENGTH=686	>AT4G25530.1 | Symbols: FWA, HDG6 | FLOWERING WAGENINGEN | chr4:13039312-13042242 FORWARD LENGTH=686
15.9106	15.6585	15.7434	16.5326	16.9601	15.6834	15.0726	15.4266				2	2	2	7	7	7	29.213	0.0017872	2665400	>AT5G52470.2 | Symbols: FIB1, FBR1, ATFIB1, ATFBR1, SKIP7 | fibrillarin 1 | chr5:21294290-21296409 FORWARD LENGTH=273;>AT5G52470.1 | Symbols: FIB1, FBR1, ATFIB1, ATFBR1, SKIP7 | fibrillarin 1 | chr5:21294290-21296509 FORWARD LENGTH=308;>AT4G25630.1 | Symbols: FIB2, ATFIB2 | fibrillarin 2 | chr4:13074239-13076205 FORWARD LENGTH=320;>AT5G52490.1 | Symbols: | Fibrillarin family protein | chr5:212988…	>AT5G52470.2 | Symbols: FIB1, FBR1, ATFIB1, ATFBR1, SKIP7 | fibrillarin 1 | chr5:21294290-21296409 FORWARD LENGTH=273;>AT5G52470.1 | Symbols: FIB1, FBR1, ATFIB1, ATFBR1, SKIP7 | fibrillarin 1 | chr5:21294290-21296509 FORWARD LENGTH=308;>AT4G25630.1 | Symbols: FIB2, ATFIB2 | fibrillarin 2 | chr4:13074239-13076205 FORWARD LENGTH=320;>AT5G52490.1 | Symbols: | Fibrillarin family protein | chr5:212988…
15.8957	17.3776	16.7482	15.7607	15.6733	18.8998	17.1898	16.8734				1	1	1	1.7	1.7	1.7	103.31	0.0077973	7941300	>AT4G30825.1 | Symbols: | Tetratricopeptide repeat (TPR)-like superfamily protein | chr4:15009605-15012319 FORWARD LENGTH=904	>AT4G30825.1 | Symbols: | Tetratricopeptide repeat (TPR)-like superfamily protein | chr4:15009605-15012319 FORWARD LENGTH=904
NaN	13.6632	14.268	14.3233	14.6196	15.2575	14.4674	14.7594				4	4	4	5.6	5.6	5.6	106.08	7.8892e-08	839060	>AT4G31490.1 | Symbols: | Coatomer, beta subunit | chr4:15269460-15272693 FORWARD LENGTH=948;>AT4G31480.2 | Symbols: | Coatomer, beta subunit | chr4:15264145-15267384 FORWARD LENGTH=948;>AT4G31480.1 | Symbols: | Coatomer, beta subunit | chr4:15264145-15267384 FORWARD LENGTH=948	>AT4G31490.1 | Symbols: | Coatomer, beta subunit | chr4:15269460-15272693 FORWARD LENGTH=948;>AT4G31480.2 | Symbols: | Coatomer, beta subunit | chr4:15264145-15267384 FORWARD LENGTH=948;>AT4G31480.1 | Symbols: | Coatomer, beta subunit | chr4:15264145-15267384 FORWARD LENGTH=948
15.8924	15.7064	16.9553	16.8795	16.5934	15.8126	16.5441	16.333				7	7	3	26.7	26.7	12	39.626	2.245e-23	3087400	>AT4G35260.1 | Symbols: IDH1, IDH-I | isocitrate dehydrogenase 1 | chr4:16774494-16776233 REVERSE LENGTH=367;>AT4G35650.1 | Symbols: IDH-III | isocitrate dehydrogenase III | chr4:16908584-16909973 FORWARD LENGTH=368	>AT4G35260.1 | Symbols: IDH1, IDH-I | isocitrate dehydrogenase 1 | chr4:16774494-16776233 REVERSE LENGTH=367
20.143	21.2408	19.2893	19.1903	20.8204	21.176	19.7631	20.0803				22	22	19	40.3	40.3	34.9	73.074	2.6137e-159	76670000	>AT4G37910.1 | Symbols: mtHsc70-1 | mitochondrial heat shock protein 70-1 | chr4:17825368-17828099 REVERSE LENGTH=682	>AT4G37910.1 | Symbols: mtHsc70-1 | mitochondrial heat shock protein 70-1 | chr4:17825368-17828099 REVERSE LENGTH=682
17.8812	18.462	18.13	17.9037	18.3065	17.9012	17.77	18.2191				24	7	6	42.1	14.9	13.3	71.386	0	11546000	>AT5G02490.1 | Symbols: | Heat shock protein 70 (Hsp 70) family protein | chr5:550296-552565 REVERSE LENGTH=653;>AT1G56410.1 | Symbols: ERD2, HSP70T-1 | heat shock protein 70 (Hsp 70) family protein | chr1:21117147-21119241 FORWARD LENGTH=617	>AT5G02490.1 | Symbols: | Heat shock protein 70 (Hsp 70) family protein | chr5:550296-552565 REVERSE LENGTH=653;>AT1G56410.1 | Symbols: ERD2, HSP70T-1 | heat shock protein 70 (Hsp 70) family protein | chr1:21117147-21119241 FORWARD LENGTH=617
20.3761	20.9678	19.6721	20.1122	21.0298	21.2497	20.6894	20.7115				37	37	12	59.6	59.6	24.9	71.357	0	85109000	>AT5G02500.1 | Symbols: HSC70-1, HSP70-1, AT-HSC70-1, HSC70 | heat shock cognate protein 70-1 | chr5:554055-556334 REVERSE LENGTH=651;>AT5G02500.2 | Symbols: HSC70-1, HSP70-1, AT-HSC70-1, HSC70 | heat shock cognate protein 70-1 | chr5:554055-556334 REVERSE LENGTH=521	>AT5G02500.1 | Symbols: HSC70-1, HSP70-1, AT-HSC70-1, HSC70 | heat shock cognate protein 70-1 | chr5:554055-556334 REVERSE LENGTH=651;>AT5G02500.2 | Symbols: HSC70-1, HSP70-1, AT-HSC70-1, HSC70 | heat shock cognate protein 70-1 | chr5:554055-556334 REVERSE LENGTH=521
18.693	19.3601	19.9763	19.9696	19.3286	18.9155	18.9002	19.1674				11	11	6	37.2	37.2	24.6	40.624	5.5024e-90	24476000	>AT5G03290.1 | Symbols: IDH-V | isocitrate dehydrogenase V | chr5:794043-795939 FORWARD LENGTH=374	>AT5G03290.1 | Symbols: IDH-V | isocitrate dehydrogenase V | chr5:794043-795939 FORWARD LENGTH=374
15.0075	16.7883	15.0958	14.8639	15.7832	15.7632	15.3311	NaN				3	3	3	8	8	8	57.718	1.5675e-13	2940000	>AT5G05010.2 | Symbols: | clathrin adaptor complexes medium subunit family protein | chr5:1477137-1479872 FORWARD LENGTH=527;>AT5G05010.1 | Symbols: | clathrin adaptor complexes medium subunit family protein | chr5:1477137-1479872 FORWARD LENGTH=527	>AT5G05010.2 | Symbols: | clathrin adaptor complexes medium subunit family protein | chr5:1477137-1479872 FORWARD LENGTH=527;>AT5G05010.1 | Symbols: | clathrin adaptor complexes medium subunit family protein | chr5:1477137-1479872 FORWARD LENGTH=527
18.936	19.6535	19.1645	18.717	19.4488	20.0048	19.2826	19.6538				18	18	18	47.3	47.3	47.3	59.712	1.5503e-140	33918000	>AT5G08690.1 | Symbols: | ATP synthase alpha/beta family protein | chr5:2825739-2828352 FORWARD LENGTH=556;>AT5G08670.1 | Symbols: | ATP synthase alpha/beta family protein | chr5:2818395-2821149 REVERSE LENGTH=556;>AT5G08680.1 | Symbols: | ATP synthase alpha/beta family protein | chr5:2821992-2824683 FORWARD LENGTH=559;>ATCG00480.1 | Symbols: ATPB, PB | ATP synthase subunit beta | chrC:52660-5415…	>AT5G08690.1 | Symbols: | ATP synthase alpha/beta family protein | chr5:2825739-2828352 FORWARD LENGTH=556;>AT5G08670.1 | Symbols: | ATP synthase alpha/beta family protein | chr5:2818395-2821149 REVERSE LENGTH=556;>AT5G08680.1 | Symbols: | ATP synthase alpha/beta family protein | chr5:2821992-2824683 FORWARD LENGTH=559
19.0173	20.0386	18.5982	18.6515	19.7155	20.1143	18.937	19.3534				18	15	15	34.8	29.3	29.3	72.99	3.9265e-167	35840000	>AT5G09590.1 | Symbols: MTHSC70-2, HSC70-5 | mitochondrial HSO70 2 | chr5:2975721-2978508 FORWARD LENGTH=682;>AT4G32208.1 | Symbols: | heat shock protein 70 (Hsp 70) family protein | chr4:15558753-15559650 REVERSE LENGTH=153	>AT5G09590.1 | Symbols: MTHSC70-2, HSC70-5 | mitochondrial HSO70 2 | chr5:2975721-2978508 FORWARD LENGTH=682
18.6225	18.6854	18.1697	19.2458	19.4513	18.7486	20.0579	20.1743				19	19	6	68.4	68.4	28.9	41.735	6.8562e-213	35180000	>AT5G09810.1 | Symbols: ACT7 | actin 7 | chr5:3052809-3054220 FORWARD LENGTH=377	>AT5G09810.1 | Symbols: ACT7 | actin 7 | chr5:3052809-3054220 FORWARD LENGTH=377
15.9114	14.9562	15.9309	16.0661	15.2482	15.5146	15.3708	15.7524				3	3	3	7.2	7.2	7.2	50.837	1.0506e-06	2395600	>AT5G09900.1 | Symbols: EMB2107, RPN5A, MSA | 26S proteasome regulatory subunit, putative (RPN5) | chr5:3089462-3092434 REVERSE LENGTH=442;>AT5G09900.3 | Symbols: EMB2107, RPN5A, MSA | 26S proteasome regulatory subunit, putative (RPN5) | chr5:3089406-3092434 REVERSE LENGTH=462;>AT5G09900.2 | Symbols: EMB2107, RPN5A, MSA | 26S proteasome regulatory subunit, putative (RPN5) | chr5:3089462-3092434 R…	>AT5G09900.1 | Symbols: EMB2107, RPN5A, MSA | 26S proteasome regulatory subunit, putative (RPN5) | chr5:3089462-3092434 REVERSE LENGTH=442;>AT5G09900.3 | Symbols: EMB2107, RPN5A, MSA | 26S proteasome regulatory subunit, putative (RPN5) | chr5:3089406-3092434 REVERSE LENGTH=462;>AT5G09900.2 | Symbols: EMB2107, RPN5A, MSA | 26S proteasome regulatory subunit, putative (RPN5) | chr5:3089462-3092434 R…
17.6367	16.5255	16.3231	15.2939	17.5081	16.9286	15.8836	15.7627				2	2	2	7.9	7.9	7.9	39.64	4.2133e-07	4504700	>AT5G11420.1 | Symbols: | Protein of unknown function, DUF642 | chr5:3644655-3646991 FORWARD LENGTH=366;>AT5G25460.1 | Symbols: | Protein of unknown function, DUF642 | chr5:8863430-8865394 FORWARD LENGTH=369	>AT5G11420.1 | Symbols: | Protein of unknown function, DUF642 | chr5:3644655-3646991 FORWARD LENGTH=366;>AT5G25460.1 | Symbols: | Protein of unknown function, DUF642 | chr5:8863430-8865394 FORWARD LENGTH=369
18.6779	18.6532	17.4516	17.321	18.7819	18.9946	17.476	18.3745				25	7	6	66.1	24.5	20.5	50.585	6.1489e-182	17767000	>AT5G12250.1 | Symbols: TUB6 | beta-6 tubulin | chr5:3961317-3962971 REVERSE LENGTH=449	>AT5G12250.1 | Symbols: TUB6 | beta-6 tubulin | chr5:3961317-3962971 REVERSE LENGTH=449
NaN	12.7191	16.9533	17.3555	14.3666	14.213	14.36	11.467				6	6	6	9.1	9.1	9.1	89.036	2.9326e-16	1219600	>AT5G12370.3 | Symbols: SEC10 | exocyst complex component sec10 | chr5:4003002-4008445 REVERSE LENGTH=820;>AT5G12370.2 | Symbols: SEC10 | exocyst complex component sec10 | chr5:4003002-4008445 REVERSE LENGTH=825;>AT5G12370.1 | Symbols: SEC10 | exocyst complex component sec10 | chr5:4003002-4008445 REVERSE LENGTH=825	>AT5G12370.3 | Symbols: SEC10 | exocyst complex component sec10 | chr5:4003002-4008445 REVERSE LENGTH=820;>AT5G12370.2 | Symbols: SEC10 | exocyst complex component sec10 | chr5:4003002-4008445 REVERSE LENGTH=825;>AT5G12370.1 | Symbols: SEC10 | exocyst complex component sec10 | chr5:4003002-4008445 REVERSE LENGTH=825
14.8411	15.9797	15.6586	14.8647	14.2685	14.7466	13.9334	14.3061				2	2	2	10	10	10	22.06	0.0012983	1761900	>AT5G16130.1 | Symbols: | Ribosomal protein S7e family protein | chr5:5268984-5269912 FORWARD LENGTH=190;>AT3G02560.2 | Symbols: | Ribosomal protein S7e family protein | chr3:542341-543168 FORWARD LENGTH=191;>AT3G02560.1 | Symbols: | Ribosomal protein S7e family protein | chr3:542341-543168 FORWARD LENGTH=191	>AT5G16130.1 | Symbols: | Ribosomal protein S7e family protein | chr5:5268984-5269912 FORWARD LENGTH=190;>AT3G02560.2 | Symbols: | Ribosomal protein S7e family protein | chr3:542341-543168 FORWARD LENGTH=191;>AT3G02560.1 | Symbols: | Ribosomal protein S7e family protein | chr3:542341-543168 FORWARD LENGTH=191
19.5372	19.7481	19.0935	19.1559	18.2086	19.1456	17.786	17.7709				4	4	4	14.6	14.6	14.6	26.927	1.906e-12	25031000	>AT5G16390.2 | Symbols: CAC1, CAC1A, BCCP, BCCP1, CAC1-A, BCCP-1 | chloroplastic acetylcoenzyme A carboxylase 1 | chr5:5361554-5363020 REVERSE LENGTH=254;>AT5G16390.1 | Symbols: CAC1, CAC1A, BCCP, BCCP1 | chloroplastic acetylcoenzyme A carboxylase 1 | chr5:5361098-5363020 REVERSE LENGTH=280;>AT5G15530.1 | Symbols: BCCP2, CAC1-B | biotin carboxyl carrier protein 2 | chr5:5038955-5040437 FORWARD LE…	>AT5G16390.2 | Symbols: CAC1, CAC1A, BCCP, BCCP1, CAC1-A, BCCP-1 | chloroplastic acetylcoenzyme A carboxylase 1 | chr5:5361554-5363020 REVERSE LENGTH=254;>AT5G16390.1 | Symbols: CAC1, CAC1A, BCCP, BCCP1 | chloroplastic acetylcoenzyme A carboxylase 1 | chr5:5361098-5363020 REVERSE LENGTH=280
14.9617	15.7432	14.093	13.9375	NaN	15.8078	NaN	13.765				2	2	2	2.5	2.5	2.5	92.951	6.319e-07	1169300	>AT5G18230.1 | Symbols: | transcription regulator NOT2/NOT3/NOT5 family protein | chr5:6021610-6027031 REVERSE LENGTH=843;>AT5G18230.2 | Symbols: | transcription regulator NOT2/NOT3/NOT5 family protein | chr5:6021610-6027031 REVERSE LENGTH=845	>AT5G18230.1 | Symbols: | transcription regulator NOT2/NOT3/NOT5 family protein | chr5:6021610-6027031 REVERSE LENGTH=843;>AT5G18230.2 | Symbols: | transcription regulator NOT2/NOT3/NOT5 family protein | chr5:6021610-6027031 REVERSE LENGTH=845
14.2852	14.7302	15.1833	15.5689	14.6629	13.8525	14.8158	15.7853				7	7	2	44.4	44.4	8.3	16.544	4.6523e-28	1008400	>AT5G18380.2 | Symbols: | Ribosomal protein S5 domain 2-like superfamily protein | chr5:6090128-6090693 REVERSE LENGTH=144;>AT5G18380.1 | Symbols: | Ribosomal protein S5 domain 2-like superfamily protein | chr5:6090253-6090693 REVERSE LENGTH=146;>AT5G18380.3 | Symbols: | Ribosomal protein S5 domain 2-like superfamily protein | chr5:6090128-6090693 REVERSE LENGTH=139;>AT3G04230.1 | Symbols: | Ribo…	>AT5G18380.2 | Symbols: | Ribosomal protein S5 domain 2-like superfamily protein | chr5:6090128-6090693 REVERSE LENGTH=144;>AT5G18380.1 | Symbols: | Ribosomal protein S5 domain 2-like superfamily protein | chr5:6090253-6090693 REVERSE LENGTH=146;>AT5G18380.3 | Symbols: | Ribosomal protein S5 domain 2-like superfamily protein | chr5:6090128-6090693 REVERSE LENGTH=139;>AT3G04230.1 | Symbols: | Ribo…
18.2595	19.8709	19.5931	20.0057	19.7388	20.1427	20.3566	20.8823				19	7	6	49.8	22	18.2	49.654	1.9722e-235	51127000	>AT5G19780.1 | Symbols: TUA5 | tubulin alpha-5 | chr5:6687212-6688926 FORWARD LENGTH=450;>AT5G19770.1 | Symbols: TUA3 | tubulin alpha-3 | chr5:6682761-6684474 REVERSE LENGTH=450	>AT5G19780.1 | Symbols: TUA5 | tubulin alpha-5 | chr5:6687212-6688926 FORWARD LENGTH=450;>AT5G19770.1 | Symbols: TUA3 | tubulin alpha-3 | chr5:6682761-6684474 REVERSE LENGTH=450
16.7001	16.5507	15.9954	15.32	16.6598	16.8223	15.6154	15.4432				7	6	6	22	19.1	19.1	47.156	1.6906e-24	3364200	>AT5G20000.1 | Symbols: | AAA-type ATPase family protein | chr5:6756915-6759550 FORWARD LENGTH=419;>AT5G19990.1 | Symbols: RPT6A, ATSUG1 | regulatory particle triple-A ATPase 6A | chr5:6752144-6754918 FORWARD LENGTH=419	>AT5G20000.1 | Symbols: | AAA-type ATPase family protein | chr5:6756915-6759550 FORWARD LENGTH=419;>AT5G19990.1 | Symbols: RPT6A, ATSUG1 | regulatory particle triple-A ATPase 6A | chr5:6752144-6754918 FORWARD LENGTH=419
18.1281	17.9982	17.649	17.7722	18.2523	18.6243	18.5977	18.6993				15	15	15	45	45	45	57.285	2.1963e-88	14200000	>AT5G20890.1 | Symbols: | TCP-1/cpn60 chaperonin family protein | chr5:7087020-7089906 REVERSE LENGTH=527	>AT5G20890.1 | Symbols: | TCP-1/cpn60 chaperonin family protein | chr5:7087020-7089906 REVERSE LENGTH=527
16.0459	17.4351	15.8824	16.7221	17.0554	17.8282	16.4264	16.9259				11	2	2	24.3	6.7	6.7	46.438	8.6253e-178	6342800	>AT5G22060.1 | Symbols: ATJ2, J2 | DNAJ homologue 2 | chr5:7303798-7305668 REVERSE LENGTH=419	>AT5G22060.1 | Symbols: ATJ2, J2 | DNAJ homologue 2 | chr5:7303798-7305668 REVERSE LENGTH=419
17.3751	18.0774	16.9877	17.5888	18.212	18.1558	17.7037	17.788				8	8	8	22.7	22.7	22.7	50.323	3.624e-45	10777000	>AT5G22330.1 | Symbols: ATTIP49A, RIN1 | P-loop containing nucleoside triphosphate hydrolases superfamily protein | chr5:7391026-7394071 REVERSE LENGTH=458	>AT5G22330.1 | Symbols: ATTIP49A, RIN1 | P-loop containing nucleoside triphosphate hydrolases superfamily protein | chr5:7391026-7394071 REVERSE LENGTH=458
16.489	16.4684	15.6196	15.7911	16.8826	16.3262	15.2681	16.0065				4	4	4	20.8	20.8	20.8	29.207	2.5777e-09	3168100	>AT5G23540.2 | Symbols: | Mov34/MPN/PAD-1 family protein | chr5:7938109-7939339 FORWARD LENGTH=259;>AT5G23540.1 | Symbols: | Mov34/MPN/PAD-1 family protein | chr5:7937772-7939339 FORWARD LENGTH=308	>AT5G23540.2 | Symbols: | Mov34/MPN/PAD-1 family protein | chr5:7938109-7939339 FORWARD LENGTH=259;>AT5G23540.1 | Symbols: | Mov34/MPN/PAD-1 family protein | chr5:7937772-7939339 FORWARD LENGTH=308
NaN	16.5714	NaN	NaN	16.4107	16.1335	16.1029	17.2409				25	1	1	63.7	2.4	2.4	50.606	0	3227100	>AT5G23860.2 | Symbols: TUB8 | tubulin beta 8 | chr5:8042962-8044528 FORWARD LENGTH=449;>AT5G23860.1 | Symbols: TUB8 | tubulin beta 8 | chr5:8042962-8044528 FORWARD LENGTH=449	>AT5G23860.2 | Symbols: TUB8 | tubulin beta 8 | chr5:8042962-8044528 FORWARD LENGTH=449;>AT5G23860.1 | Symbols: TUB8 | tubulin beta 8 | chr5:8042962-8044528 FORWARD LENGTH=449
16.5875	16.6869	16.8612	16.8578	15.3988	16.6555	17.2081	17.1787				10	10	10	10.5	10.5	10.5	148.07	1.0765e-32	4020200	>AT5G24710.1 | Symbols: | Transducin/WD40 repeat-like superfamily protein | chr5:8459148-8467920 REVERSE LENGTH=1377	>AT5G24710.1 | Symbols: | Transducin/WD40 repeat-like superfamily protein | chr5:8459148-8467920 REVERSE LENGTH=1377
15.7287	15.3611	16.0182	15.5903	16.1049	NaN	15.8031	15.6063				3	3	3	5.9	5.9	5.9	60.339	1.2251e-06	2000200	>AT5G26360.1 | Symbols: | TCP-1/cpn60 chaperonin family protein | chr5:9255561-9258891 REVERSE LENGTH=555	>AT5G26360.1 | Symbols: | TCP-1/cpn60 chaperonin family protein | chr5:9255561-9258891 REVERSE LENGTH=555
14.2309	14.0449	13.5813	NaN	14.2358	13.7242	13.7975	13.7863				2	2	2	2.7	2.7	2.7	103.93	0.0010127	605930	>AT5G26860.1 | Symbols: LON_ARA_ARA, LON1 | lon protease 1 | chr5:9451183-9456631 FORWARD LENGTH=940;>AT3G05780.1 | Symbols: LON3 | lon protease 3 | chr3:1714941-1719608 REVERSE LENGTH=924	>AT5G26860.1 | Symbols: LON_ARA_ARA, LON1 | lon protease 1 | chr5:9451183-9456631 FORWARD LENGTH=940;>AT3G05780.1 | Symbols: LON3 | lon protease 3 | chr3:1714941-1719608 REVERSE LENGTH=924
NaN	12.4346	NaN	NaN	13.9792	16.0034	12.5881	11.6843				8	4	3	8.1	3.9	3.2	122.66	8.3574e-26	781280	>AT5G27030.1 | Symbols: TPR3 | TOPLESS-related 3 | chr5:9508913-9515263 REVERSE LENGTH=1108;>AT5G27030.2 | Symbols: TPR3 | TOPLESS-related 3 | chr5:9508913-9515263 REVERSE LENGTH=1134	>AT5G27030.1 | Symbols: TPR3 | TOPLESS-related 3 | chr5:9508913-9515263 REVERSE LENGTH=1108;>AT5G27030.2 | Symbols: TPR3 | TOPLESS-related 3 | chr5:9508913-9515263 REVERSE LENGTH=1134
16.4626	16.7673	16.1407	15.7849	16.5034	17.1968	16.014	16.4973				9	7	7	15.7	13.2	13.2	73.628	6.4219e-98	4723000	>AT5G28540.1 | Symbols: BIP1 | heat shock protein 70 (Hsp 70) family protein | chr5:10540665-10543274 REVERSE LENGTH=669;>AT5G42020.1 | Symbols: BIP, BIP2 | Heat shock protein 70 (Hsp 70) family protein | chr5:16807697-16810480 REVERSE LENGTH=668;>AT5G42020.2 | Symbols: BIP | Heat shock protein 70 (Hsp 70) family protein | chr5:16807697-16810480 REVERSE LENGTH=613;>AT1G09080.2 | Symbols: BIP3 | H…	>AT5G28540.1 | Symbols: BIP1 | heat shock protein 70 (Hsp 70) family protein | chr5:10540665-10543274 REVERSE LENGTH=669;>AT5G42020.1 | Symbols: BIP, BIP2 | Heat shock protein 70 (Hsp 70) family protein | chr5:16807697-16810480 REVERSE LENGTH=668;>AT5G42020.2 | Symbols: BIP | Heat shock protein 70 (Hsp 70) family protein | chr5:16807697-16810480 REVERSE LENGTH=613
20.9636	21.34	20.724	20.7796	20.4146	20.5456	19.3977	19.9658				15	15	15	37.2	37.2	37.2	58.386	8.9028e-181	70455000	>AT5G35360.1 | Symbols: CAC2 | acetyl Co-enzyme a carboxylase biotin carboxylase subunit | chr5:13584300-13588268 FORWARD LENGTH=537;>AT5G35360.3 | Symbols: CAC2 | acetyl Co-enzyme a carboxylase biotin carboxylase subunit | chr5:13584300-13588163 FORWARD LENGTH=555;>AT5G35360.2 | Symbols: CAC2 | acetyl Co-enzyme a carboxylase biotin carboxylase subunit | chr5:13584300-13587827 FORWARD LENGTH=499	>AT5G35360.1 | Symbols: CAC2 | acetyl Co-enzyme a carboxylase biotin carboxylase subunit | chr5:13584300-13588268 FORWARD LENGTH=537;>AT5G35360.3 | Symbols: CAC2 | acetyl Co-enzyme a carboxylase biotin carboxylase subunit | chr5:13584300-13588163 FORWARD LENGTH=555;>AT5G35360.2 | Symbols: CAC2 | acetyl Co-enzyme a carboxylase biotin carboxylase subunit | chr5:13584300-13587827 FORWARD LENGTH=499
16.2952	16.4296	15.8453	16.6451	16.7085	16.1589	16.5981	16.713				6	6	6	11.3	11.3	11.3	81.181	1.2508e-32	3915000	>AT5G37510.1 | Symbols: EMB1467, CI76 | NADH-ubiquinone dehydrogenase, mitochondrial, putative | chr5:14897490-14900352 FORWARD LENGTH=745;>AT5G37510.2 | Symbols: EMB1467, CI76 | NADH-ubiquinone dehydrogenase, mitochondrial, putative | chr5:14897490-14900447 FORWARD LENGTH=748	>AT5G37510.1 | Symbols: EMB1467, CI76 | NADH-ubiquinone dehydrogenase, mitochondrial, putative | chr5:14897490-14900352 FORWARD LENGTH=745;>AT5G37510.2 | Symbols: EMB1467, CI76 | NADH-ubiquinone dehydrogenase, mitochondrial, putative | chr5:14897490-14900447 FORWARD LENGTH=748
14.1625	14.382	13.8491	14.6801	14.8328	14.8374	14.6325	NaN				2	2	2	24.6	24.6	24.6	13.109	0.00064049	993550	>AT5G42980.1 | Symbols: ATTRX3, ATH3, ATTRXH3, TRXH3, TRX3 | thioredoxin 3 | chr5:17242772-17243718 FORWARD LENGTH=118	>AT5G42980.1 | Symbols: ATTRX3, ATH3, ATTRXH3, TRXH3, TRX3 | thioredoxin 3 | chr5:17242772-17243718 FORWARD LENGTH=118
14.5905	15.9449	15.0699	14.7386	NaN	NaN	NaN	14.7625				10	9	1	35.8	32.8	2.8	44.816	6.0752e-41	877730	>AT5G43010.1 | Symbols: RPT4A | regulatory particle triple-A ATPase 4A | chr5:17248563-17251014 REVERSE LENGTH=399	>AT5G43010.1 | Symbols: RPT4A | regulatory particle triple-A ATPase 4A | chr5:17248563-17251014 REVERSE LENGTH=399
20.3234	20.894	19.737	19.8343	20.9908	20.7543	19.9929	20.2861				27	5	5	75.5	20.7	20.7	49.823	0	68270000	>AT5G44340.1 | Symbols: TUB4 | tubulin beta chain 4 | chr5:17859442-17860994 REVERSE LENGTH=444;CON__ENSEMBL:ENSBTAP00000025008	>AT5G44340.1 | Symbols: TUB4 | tubulin beta chain 4 | chr5:17859442-17860994 REVERSE LENGTH=444
15.3111	15.2657	14.6484	15.1429	14.4576	14.343	14.6302	14.0682				9	1	1	14.2	2.2	2.2	76.996	4.4619e-52	1098500	>AT5G49910.1 | Symbols: CPHSC70-2EAT SHOCK PROTEIN 70-2, HSC70-7, cpHsc70-2 | chloroplast heat shock protein 70-2 | chr5:20303470-20306295 FORWARD LENGTH=718	>AT5G49910.1 | Symbols: CPHSC70-2EAT SHOCK PROTEIN 70-2, HSC70-7, cpHsc70-2 | chloroplast heat shock protein 70-2 | chr5:20303470-20306295 FORWARD LENGTH=718
15.8822	15.0008	15.0645	15.577	16.5513	14.9663	16.7711	16.6193				4	4	4	13.5	13.5	13.5	39.175	4.1117e-08	2012100	>AT5G50850.1 | Symbols: MAB1 | Transketolase family protein | chr5:20689671-20692976 FORWARD LENGTH=363	>AT5G50850.1 | Symbols: MAB1 | Transketolase family protein | chr5:20689671-20692976 FORWARD LENGTH=363
15.7846	16.293	14.9544	NaN	17.2545	16.7448	15.7331	15.6169				3	3	3	23.7	23.7	23.7	19.179	7.3036e-09	3866700	>AT5G52840.1 | Symbols: | NADH-ubiquinone oxidoreductase-related | chr5:21413718-21414794 FORWARD LENGTH=169	>AT5G52840.1 | Symbols: | NADH-ubiquinone oxidoreductase-related | chr5:21413718-21414794 FORWARD LENGTH=169
NaN	NaN	14.0764	14.6618	16.009	15.0776	15.8275	15.1544				3	3	3	8.1	8.1	8.1	45.564	1.5391e-12	1260200	>AT5G55280.1 | Symbols: FTSZ1-1, ATFTSZ1-1, CPFTSZ | homolog of bacterial cytokinesis Z-ring protein FTSZ 1-1 | chr5:22420740-22422527 REVERSE LENGTH=433	>AT5G55280.1 | Symbols: FTSZ1-1, ATFTSZ1-1, CPFTSZ | homolog of bacterial cytokinesis Z-ring protein FTSZ 1-1 | chr5:22420740-22422527 REVERSE LENGTH=433
19.4583	19.9095	18.8904	19.5591	18.8998	19.1994	18.6391	18.8595				11	11	11	16.7	16.7	16.7	80.063	4.7751e-49	29910000	>AT5G56030.1 | Symbols: HSP81-2, ERD8, HSP90.2, AtHsp90.2 | heat shock protein 81-2 | chr5:22686923-22689433 FORWARD LENGTH=699;>AT5G56010.1 | Symbols: HSP81-3, Hsp81.3, AtHsp90-3, AtHsp90.3 | heat shock protein 81-3 | chr5:22681410-22683911 FORWARD LENGTH=699;>AT5G56000.1 | Symbols: Hsp81.4, AtHsp90.4 | HEAT SHOCK PROTEIN 81.4 | chr5:22677602-22680067 REVERSE LENGTH=699;>AT5G56030.2 | Symbols: H…	>AT5G56030.1 | Symbols: HSP81-2, ERD8, HSP90.2, AtHsp90.2 | heat shock protein 81-2 | chr5:22686923-22689433 FORWARD LENGTH=699;>AT5G56010.1 | Symbols: HSP81-3, Hsp81.3, AtHsp90-3, AtHsp90.3 | heat shock protein 81-3 | chr5:22681410-22683911 FORWARD LENGTH=699;>AT5G56000.1 | Symbols: Hsp81.4, AtHsp90.4 | HEAT SHOCK PROTEIN 81.4 | chr5:22677602-22680067 REVERSE LENGTH=699;>AT5G56030.2 | Symbols: H…
14.5347	15.0171	14.6933	14.5589	15.3816	15.5953	14.1003	14.0858				3	2	2	10.8	7.8	7.8	45.751	1.0988e-09	1211700	>AT5G58290.1 | Symbols: RPT3 | regulatory particle triple-A ATPase 3 | chr5:23569155-23571116 FORWARD LENGTH=408	>AT5G58290.1 | Symbols: RPT3 | regulatory particle triple-A ATPase 3 | chr5:23569155-23571116 FORWARD LENGTH=408
14.9557	17.2256	15.3561	14.497	17.7413	19.9278	17.2292	16.8229				9	9	9	18.8	18.8	18.8	66.885	1.1165e-81	13409000	>AT5G60790.1 | Symbols: ATGCN1, GCN1 | ABC transporter family protein | chr5:24453760-24455767 REVERSE LENGTH=595	>AT5G60790.1 | Symbols: ATGCN1, GCN1 | ABC transporter family protein | chr5:24453760-24455767 REVERSE LENGTH=595
20.178	21.0499	20.4534	20.423	21.1113	20.6424	20.4111	20.9296				28	28	5	73.1	73.1	17.8	50.733	0	78141000	>AT5G62700.1 | Symbols: TUB3 | tubulin beta chain 3 | chr5:25184501-25186426 FORWARD LENGTH=450;>AT5G62690.1 | Symbols: TUB2 | tubulin beta chain 2 | chr5:25181560-25183501 FORWARD LENGTH=450	>AT5G62700.1 | Symbols: TUB3 | tubulin beta chain 3 | chr5:25184501-25186426 FORWARD LENGTH=450;>AT5G62690.1 | Symbols: TUB2 | tubulin beta chain 2 | chr5:25181560-25183501 FORWARD LENGTH=450
17.7374	18.0987	16.4717	16.5547	17.9339	18.5258	17.5421	17.7834				10	10	10	25.2	25.2	25.2	52.113	2.7836e-33	11119000	>AT5G67630.1 | Symbols: | P-loop containing nucleoside triphosphate hydrolases superfamily protein | chr5:26967535-26969306 REVERSE LENGTH=469;>AT3G49830.1 | Symbols: | P-loop containing nucleoside triphosphate hydrolases superfamily protein | chr3:18482383-18483940 FORWARD LENGTH=473	>AT5G67630.1 | Symbols: | P-loop containing nucleoside triphosphate hydrolases superfamily protein | chr5:26967535-26969306 REVERSE LENGTH=469
16.0184	16.4938	15.2486	15.2644	15.5815	16.7389	15.8598	16.0591				3	3	3	18.4	18.4	18.4	22.687	3.893e-18	3148400	>ATMG00070.1 | Symbols: NAD9 | NADH dehydrogenase subunit 9 | chrM:23663-24235 REVERSE LENGTH=190	>ATMG00070.1 | Symbols: NAD9 | NADH dehydrogenase subunit 9 | chrM:23663-24235 REVERSE LENGTH=190
17.0925	16.5581	16.0357	16.5156	17.8212	16.7367	17.0191	16.8438				4	4	4	10.7	10.7	10.7	44.577	4.6432e-32	5736300	>ATMG00510.1 | Symbols: NAD7 | NADH dehydrogenase subunit 7 | chrM:132071-138153 FORWARD LENGTH=394	>ATMG00510.1 | Symbols: NAD7 | NADH dehydrogenase subunit 7 | chrM:132071-138153 FORWARD LENGTH=394

## Sheet: LFQ SMXL7 after imputation
LFQ intensity SMXL7 rac-GR24 log2	LFQ intensity SMXL7 rac-GR24 log2	LFQ intensity SMXL7 rac-GR24 log2	LFQ intensity SMXL7 rac-GR24 log2	LFQ intensity SMXL7 MOCK log2	LFQ intensity SMXL7 MOCK log2	LFQ intensity SMXL7 MOCK log2	LFQ intensity SMXL7 MOCK log2	C: Only identified by site	C: Reverse	C: Contaminant	N: Peptides	N: Razor + unique peptides	N: Unique peptides	N: Sequence coverage [%]	N: Unique + razor sequence coverage [%]	N: Unique sequence coverage [%]	N: Mol. weight [kDa]	N: PEP	N: Intensity	T: Protein IDs	T: Majority protein IDs
14.4064	15.01	15.5356	14.6271	14.1499	14.4027	14.16	13.8529				3	3	3	1.3	1.3	1.3	263.76	4.3687e-05	1189500	>AT1G02080.2 | Symbols: | transcription regulators | chr1:373694-386682 FORWARD LENGTH=2377;>AT1G02080.1 | Symbols: | transcription regulators | chr1:373335-386682 FORWARD LENGTH=2431	>AT1G02080.2 | Symbols: | transcription regulators | chr1:373694-386682 FORWARD LENGTH=2377;>AT1G02080.1 | Symbols: | transcription regulators | chr1:373335-386682 FORWARD LENGTH=2431
14.7315	15.7317	14.6715	15.3837	15.1547	15.5986	14.312	14.0679				2	2	2	20.5	20.5	20.5	17.058	5.3633e-07	1483500	>AT1G04270.2 | Symbols: RPS15 | cytosolic ribosomal protein S15 | chr1:1141852-1142960 REVERSE LENGTH=151;>AT5G09510.1 | Symbols: | Ribosomal protein S19 family protein | chr5:2955698-2956554 REVERSE LENGTH=152;>AT1G04270.1 | Symbols: RPS15 | cytosolic ribosomal protein S15 | chr1:1141852-1142960 REVERSE LENGTH=152;>AT5G09500.1 | Symbols: | Ribosomal protein S19 family protein | chr5:2954044-2954…	>AT1G04270.2 | Symbols: RPS15 | cytosolic ribosomal protein S15 | chr1:1141852-1142960 REVERSE LENGTH=151;>AT5G09510.1 | Symbols: | Ribosomal protein S19 family protein | chr5:2955698-2956554 REVERSE LENGTH=152;>AT1G04270.1 | Symbols: RPS15 | cytosolic ribosomal protein S15 | chr1:1141852-1142960 REVERSE LENGTH=152;>AT5G09500.1 | Symbols: | Ribosomal protein S19 family protein | chr5:2954044-2954…
16.8328	18.8368	19.0979	17.5889	17.1105	18.8296	18.3603	19.0502				25	25	1	65.8	65.8	3.1	49.54	0	16360000	>AT1G50010.1 | Symbols: TUA2 | tubulin alpha-2 chain | chr1:18517737-18519729 FORWARD LENGTH=450;>AT1G04820.1 | Symbols: TUA4, TOR2 | tubulin alpha-4 chain | chr1:1356421-1358266 REVERSE LENGTH=450	>AT1G50010.1 | Symbols: TUA2 | tubulin alpha-2 chain | chr1:18517737-18519729 FORWARD LENGTH=450;>AT1G04820.1 | Symbols: TUA4, TOR2 | tubulin alpha-4 chain | chr1:1356421-1358266 REVERSE LENGTH=450
15.1268	16.495	14.6121	14.7611	14.5872	17.4782	16.077	15.9203				5	5	5	6	6	6	110.44	9.2417e-21	3407000	>AT1G06220.2 | Symbols: MEE5 | Ribosomal protein S5/Elongation factor G/III/V family protein | chr1:1900524-1904583 FORWARD LENGTH=987;>AT1G06220.1 | Symbols: MEE5, CLO, GFA1 | Ribosomal protein S5/Elongation factor G/III/V family protein | chr1:1900524-1904583 FORWARD LENGTH=987;>AT5G25230.1 | Symbols: | Ribosomal protein S5/Elongation factor G/III/V family protein | chr5:8739709-8743594 FORWARD…	>AT1G06220.2 | Symbols: MEE5 | Ribosomal protein S5/Elongation factor G/III/V family protein | chr1:1900524-1904583 FORWARD LENGTH=987;>AT1G06220.1 | Symbols: MEE5, CLO, GFA1 | Ribosomal protein S5/Elongation factor G/III/V family protein | chr1:1900524-1904583 FORWARD LENGTH=987;>AT5G25230.1 | Symbols: | Ribosomal protein S5/Elongation factor G/III/V family protein | chr5:8739709-8743594 FORWARD…
20.8697	20.9185	21.7273	22.0728	21.1198	21.6673	21.2767	21.6149				11	11	11	35.2	35.2	35.2	49.502	4.5349e-48	118880000	>AT5G60390.3 | Symbols: | GTP binding Elongation factor Tu family protein | chr5:24289226-24290675 FORWARD LENGTH=449;>AT5G60390.1 | Symbols: | GTP binding Elongation factor Tu family protein | chr5:24289226-24290675 FORWARD LENGTH=449;>AT1G07940.2 | Symbols: | GTP binding Elongation factor Tu family protein | chr1:2463350-2464792 REVERSE LENGTH=449;>AT1G07940.1 | Symbols: | GTP binding Elongatio…	>AT5G60390.3 | Symbols: | GTP binding Elongation factor Tu family protein | chr5:24289226-24290675 FORWARD LENGTH=449;>AT5G60390.1 | Symbols: | GTP binding Elongation factor Tu family protein | chr5:24289226-24290675 FORWARD LENGTH=449;>AT1G07940.2 | Symbols: | GTP binding Elongation factor Tu family protein | chr1:2463350-2464792 REVERSE LENGTH=449;>AT1G07940.1 | Symbols: | GTP binding Elongatio…
16.4069	16.1149	16.6549	16.0696	12.7085	14.5153	16.6211	16.0499				1	1	1	1.5	1.5	1.5	90.111	0.0019318	2076100	>AT1G08135.1 | Symbols: ATCHX6B, CHX6B | cation/H+ exchanger 6B | chr1:2548819-2551473 REVERSE LENGTH=796	>AT1G08135.1 | Symbols: ATCHX6B, CHX6B | cation/H+ exchanger 6B | chr1:2548819-2551473 REVERSE LENGTH=796
20.7012	20.821	19.0445	19.4546	20.9722	19.8686	19.2534	19.9715				16	16	16	55.6	55.6	55.6	36.914	3.1999e-85	59978000	>AT3G04120.1 | Symbols: GAPC, GAPC-1, GAPC1 | glyceraldehyde-3-phosphate dehydrogenase C subunit 1 | chr3:1081077-1083131 FORWARD LENGTH=338;>AT1G13440.1 | Symbols: GAPC-2, GAPC2 | glyceraldehyde-3-phosphate dehydrogenase C2 | chr1:4608465-4610494 REVERSE LENGTH=338;>AT1G13440.2 | Symbols: GAPC-2, GAPC2 | glyceraldehyde-3-phosphate dehydrogenase C2 | chr1:4608465-4610494 REVERSE LENGTH=310	>AT3G04120.1 | Symbols: GAPC, GAPC-1, GAPC1 | glyceraldehyde-3-phosphate dehydrogenase C subunit 1 | chr3:1081077-1083131 FORWARD LENGTH=338;>AT1G13440.1 | Symbols: GAPC-2, GAPC2 | glyceraldehyde-3-phosphate dehydrogenase C2 | chr1:4608465-4610494 REVERSE LENGTH=338;>AT1G13440.2 | Symbols: GAPC-2, GAPC2 | glyceraldehyde-3-phosphate dehydrogenase C2 | chr1:4608465-4610494 REVERSE LENGTH=310
14.9026	14.2795	15.9489	15.9847	13.4743	12.7708	15.3179	15.4789				1	1	1	5	5	5	24.917	8.4834e-08	1056600	>AT1G14320.1 | Symbols: SAC52, RPL10, RPL10A | Ribosomal protein L16p/L10e family protein | chr1:4888270-4889408 FORWARD LENGTH=220;>AT1G66580.1 | Symbols: SAG24, RPL10C | senescence associated gene 24 | chr1:24839208-24840439 FORWARD LENGTH=221;>AT1G26910.1 | Symbols: RPL10B | Ribosomal protein L16p/L10e family protein | chr1:9321709-9322813 FORWARD LENGTH=221	>AT1G14320.1 | Symbols: SAC52, RPL10, RPL10A | Ribosomal protein L16p/L10e family protein | chr1:4888270-4889408 FORWARD LENGTH=220;>AT1G66580.1 | Symbols: SAG24, RPL10C | senescence associated gene 24 | chr1:24839208-24840439 FORWARD LENGTH=221;>AT1G26910.1 | Symbols: RPL10B | Ribosomal protein L16p/L10e family protein | chr1:9321709-9322813 FORWARD LENGTH=221
14.0363	14.0349	12.8626	13.8906	13.7764	14.6728	13.4332	13.6324				1	1	1	3.9	3.9	3.9	36.344	0.0015259	648610	>AT1G15470.1 | Symbols: | Transducin/WD40 repeat-like superfamily protein | chr1:5315838-5317696 FORWARD LENGTH=333;>AT3G15610.1 | Symbols: | Transducin/WD40 repeat-like superfamily protein | chr3:5291076-5292796 REVERSE LENGTH=341;>AT1G52730.2 | Symbols: | Transducin/WD40 repeat-like superfamily protein | chr1:19642866-19644978 FORWARD LENGTH=343;>AT1G52730.1 | Symbols: | Transducin/WD40 repeat-…	>AT1G15470.1 | Symbols: | Transducin/WD40 repeat-like superfamily protein | chr1:5315838-5317696 FORWARD LENGTH=333;>AT3G15610.1 | Symbols: | Transducin/WD40 repeat-like superfamily protein | chr3:5291076-5292796 REVERSE LENGTH=341;>AT1G52730.2 | Symbols: | Transducin/WD40 repeat-like superfamily protein | chr1:19642866-19644978 FORWARD LENGTH=343;>AT1G52730.1 | Symbols: | Transducin/WD40 repeat-…
13.2142	13.8415	13.8849	13.6829	14.3333	14.4638	14.066	14.7029				6	4	4	18.8	13.2	13.2	50.258	3.3009e-20	807820	>AT1G15730.1 | Symbols: | Cobalamin biosynthesis CobW-like protein | chr1:5407535-5409937 REVERSE LENGTH=448	>AT1G15730.1 | Symbols: | Cobalamin biosynthesis CobW-like protein | chr1:5407535-5409937 REVERSE LENGTH=448
12.4704	15.7248	12.0853	12.8053	17.3116	17.9342	14.7695	15.5212				13	8	5	15.2	10.1	6.7	124.3	7.5687e-62	4200100	>AT1G15750.4 | Symbols: WSIP1, TPL | Transducin family protein / WD-40 repeat family protein | chr1:5415086-5420359 REVERSE LENGTH=1131;>AT1G15750.3 | Symbols: WSIP1, TPL | Transducin family protein / WD-40 repeat family protein | chr1:5415086-5420359 REVERSE LENGTH=1131;>AT1G15750.2 | Symbols: WSIP1, TPL | Transducin family protein / WD-40 repeat family protein | chr1:5415086-5420359 REVERSE LEN…	>AT1G15750.4 | Symbols: WSIP1, TPL | Transducin family protein / WD-40 repeat family protein | chr1:5415086-5420359 REVERSE LENGTH=1131;>AT1G15750.3 | Symbols: WSIP1, TPL | Transducin family protein / WD-40 repeat family protein | chr1:5415086-5420359 REVERSE LENGTH=1131;>AT1G15750.2 | Symbols: WSIP1, TPL | Transducin family protein / WD-40 repeat family protein | chr1:5415086-5420359 REVERSE LEN…
14.1934	13.9829	13.3083	13.5722	14.1017	14.881	13.8752	13.792				3	3	3	25.7	25.7	25.7	15.377	6.5435e-30	729200	>AT1G15930.2 | Symbols: | Ribosomal protein L7Ae/L30e/S12e/Gadd45 family protein | chr1:5471702-5472741 FORWARD LENGTH=144;>AT1G15930.1 | Symbols: | Ribosomal protein L7Ae/L30e/S12e/Gadd45 family protein | chr1:5471702-5472741 FORWARD LENGTH=144;>AT2G32060.3 | Symbols: | Ribosomal protein L7Ae/L30e/S12e/Gadd45 family protein | chr2:13639228-13640104 REVERSE LENGTH=144;>AT2G32060.2 | Symbols: | Ri…	>AT1G15930.2 | Symbols: | Ribosomal protein L7Ae/L30e/S12e/Gadd45 family protein | chr1:5471702-5472741 FORWARD LENGTH=144;>AT1G15930.1 | Symbols: | Ribosomal protein L7Ae/L30e/S12e/Gadd45 family protein | chr1:5471702-5472741 FORWARD LENGTH=144
14.7497	15.5556	12.6149	14.723	14.3635	14.8104	14.487	14.3394				8	1	1	14.4	2	2	70.914	3.6207e-157	1120100	>AT1G16030.1 | Symbols: Hsp70b | heat shock protein 70B | chr1:5502386-5504326 REVERSE LENGTH=646	>AT1G16030.1 | Symbols: Hsp70b | heat shock protein 70B | chr1:5502386-5504326 REVERSE LENGTH=646
17.4824	18.0793	18.7267	18.4757	17.5421	16.7231	17.7773	18.2978				5	5	5	40.8	40.8	40.8	17.545	2.3489e-33	10354000	>AT4G09800.1 | Symbols: RPS18C | S18 ribosomal protein | chr4:6173818-6174963 FORWARD LENGTH=152;>AT1G34030.1 | Symbols: | Ribosomal protein S13/S18 family | chr1:12370285-12371465 REVERSE LENGTH=152;>AT1G22780.1 | Symbols: PFL, RPS18A, PFL1 | Ribosomal protein S13/S18 family | chr1:8067990-8069163 FORWARD LENGTH=152	>AT4G09800.1 | Symbols: RPS18C | S18 ribosomal protein | chr4:6173818-6174963 FORWARD LENGTH=152;>AT1G34030.1 | Symbols: | Ribosomal protein S13/S18 family | chr1:12370285-12371465 REVERSE LENGTH=152;>AT1G22780.1 | Symbols: PFL, RPS18A, PFL1 | Ribosomal protein S13/S18 family | chr1:8067990-8069163 FORWARD LENGTH=152
14.1934	13.9654	13.6781	14.1505	13.4454	13.4517	13.4099	12.1944				1	1	1	1.2	1.2	1.2	98.763	6.3494e-05	478490	>AT1G71410.1 | Symbols: | ARM repeat superfamily protein | chr1:26913070-26917515 REVERSE LENGTH=909;>AT1G22870.1 | Symbols: | Protein kinase family protein with ARM repeat domain | chr1:8089501-8094173 FORWARD LENGTH=913	>AT1G71410.1 | Symbols: | ARM repeat superfamily protein | chr1:26913070-26917515 REVERSE LENGTH=909;>AT1G22870.1 | Symbols: | Protein kinase family protein with ARM repeat domain | chr1:8089501-8094173 FORWARD LENGTH=913
16.1671	17.0357	16.38	17.3057	15.0203	17.1302	16.06	16.0242				9	9	8	8.2	8.2	7.6	165.68	2.4539e-56	4158300	>AT1G24300.2 | Symbols: | GYF domain-containing protein | chr1:8614515-8620420 REVERSE LENGTH=1490;>AT1G24300.1 | Symbols: | GYF domain-containing protein | chr1:8614515-8620420 REVERSE LENGTH=1495	>AT1G24300.2 | Symbols: | GYF domain-containing protein | chr1:8614515-8620420 REVERSE LENGTH=1490;>AT1G24300.1 | Symbols: | GYF domain-containing protein | chr1:8614515-8620420 REVERSE LENGTH=1495
16.1468	16.7739	14.7826	15.7756	17.5669	17.1994	16.2914	15.8444				8	8	8	16.8	16.8	16.8	59.384	1.8943e-16	4808700	>AT1G24510.1 | Symbols: | TCP-1/cpn60 chaperonin family protein | chr1:8685504-8688101 REVERSE LENGTH=535;>AT1G24510.2 | Symbols: | TCP-1/cpn60 chaperonin family protein | chr1:8685504-8687660 REVERSE LENGTH=459;>AT1G67760.1 | Symbols: | TCP-1/cpn60 chaperonin family protein | chr1:25405814-25406272 REVERSE LENGTH=120	>AT1G24510.1 | Symbols: | TCP-1/cpn60 chaperonin family protein | chr1:8685504-8688101 REVERSE LENGTH=535;>AT1G24510.2 | Symbols: | TCP-1/cpn60 chaperonin family protein | chr1:8685504-8687660 REVERSE LENGTH=459
12.9772	12.5874	13.8388	11.1712	13.1144	10.5413	11.1788	11.0403				1	1	1	2.2	2.2	2.2	65.493	0.0073258	94109	>AT1G25490.1 | Symbols: RCN1, REGA, ATB BETA BETA, EER1 | ARM repeat superfamily protein | chr1:8951700-8954899 FORWARD LENGTH=588	>AT1G25490.1 | Symbols: RCN1, REGA, ATB BETA BETA, EER1 | ARM repeat superfamily protein | chr1:8951700-8954899 FORWARD LENGTH=588
14.1484	14.2079	12.6141	12.102	14.1185	14.8188	12.8256	12.8175				1	1	1	11.6	11.6	11.6	15.103	1.531e-05	649500	>AT1G26630.2 | Symbols: FBR12, ATELF5A-2, ELF5A-2 | Eukaryotic translation initiation factor 5A-1 (eIF-5A 1) protein | chr1:9205968-9207013 FORWARD LENGTH=138;>AT1G26630.1 | Symbols: FBR12, ATELF5A-2, ELF5A-2 | Eukaryotic translation initiation factor 5A-1 (eIF-5A 1) protein | chr1:9205968-9207098 FORWARD LENGTH=159	>AT1G26630.2 | Symbols: FBR12, ATELF5A-2, ELF5A-2 | Eukaryotic translation initiation factor 5A-1 (eIF-5A 1) protein | chr1:9205968-9207013 FORWARD LENGTH=138;>AT1G26630.1 | Symbols: FBR12, ATELF5A-2, ELF5A-2 | Eukaryotic translation initiation factor 5A-1 (eIF-5A 1) protein | chr1:9205968-9207098 FORWARD LENGTH=159
14.3141	14.061	15.9159	15.8711	14.4297	13.0938	15.4929	14.7303				1	1	1	7.6	7.6	7.6	14.767	0.0013731	1027300	>AT1G67430.2 | Symbols: | Ribosomal protein L22p/L17e family protein | chr1:25262209-25263627 FORWARD LENGTH=131;>AT1G67430.1 | Symbols: | Ribosomal protein L22p/L17e family protein | chr1:25262209-25263627 FORWARD LENGTH=175;>AT1G27400.1 | Symbols: | Ribosomal protein L22p/L17e family protein | chr1:9515230-9516725 FORWARD LENGTH=176	>AT1G67430.2 | Symbols: | Ribosomal protein L22p/L17e family protein | chr1:25262209-25263627 FORWARD LENGTH=131;>AT1G67430.1 | Symbols: | Ribosomal protein L22p/L17e family protein | chr1:25262209-25263627 FORWARD LENGTH=175;>AT1G27400.1 | Symbols: | Ribosomal protein L22p/L17e family protein | chr1:9515230-9516725 FORWARD LENGTH=176
15.5799	15.219	15.1264	15.2139	15.7094	15.5721	15.1176	15.8427				4	4	4	14.1	14.1	14.1	46.749	1.9361e-08	1671800	>AT1G29150.1 | Symbols: ATS9, RPN6 | non-ATPase subunit 9 | chr1:10181240-10182499 FORWARD LENGTH=419	>AT1G29150.1 | Symbols: ATS9, RPN6 | non-ATPase subunit 9 | chr1:10181240-10182499 FORWARD LENGTH=419
15.3466	15.1441	15.83	15.6788	14.8283	15.381	15.3017	15.3514				3	3	3	17.5	17.5	17.5	32.602	4.165e-06	1367700	>AT1G30630.1 | Symbols: | Coatomer epsilon subunit | chr1:10858546-10860173 REVERSE LENGTH=292	>AT1G30630.1 | Symbols: | Coatomer epsilon subunit | chr1:10858546-10860173 REVERSE LENGTH=292
19.5083	20.7361	19.6817	19.6843	18.3424	18.7538	19.3858	19.0712				6	6	6	39.6	39.6	39.6	17.15	1.9309e-88	34051000	>AT2G35635.1 | Symbols: UBQ7, RUB2 | ubiquitin 7 | chr2:14981044-14981943 FORWARD LENGTH=154;>AT1G31340.1 | Symbols: RUB1, NEDD8, ATRUB1 | related to ubiquitin 1 | chr1:11218076-11219417 REVERSE LENGTH=156;>AT3G52590.1 | Symbols: UBQ1, EMB2167, ERD16, HAP4 | ubiquitin extension protein 1 | chr3:19505668-19506681 FORWARD LENGTH=128;>AT2G36170.1 | Symbols: | Ubiquitin supergroup;Ribosomal protein L…	>AT2G35635.1 | Symbols: UBQ7, RUB2 | ubiquitin 7 | chr2:14981044-14981943 FORWARD LENGTH=154;>AT1G31340.1 | Symbols: RUB1, NEDD8, ATRUB1 | related to ubiquitin 1 | chr1:11218076-11219417 REVERSE LENGTH=156;>AT3G52590.1 | Symbols: UBQ1, EMB2167, ERD16, HAP4 | ubiquitin extension protein 1 | chr3:19505668-19506681 FORWARD LENGTH=128;>AT2G36170.1 | Symbols: | Ubiquitin supergroup;Ribosomal protein L…
15.3606	14.4769	14.1952	14.2928	15.8372	15.5225	14.3842	14.2275				1	1	1	4	4	4	35.596	0.00026036	1398100	>AT4G10610.2 | Symbols: RBP37, ATRBP37 | CTC-interacting domain 12 | chr4:6557336-6559019 FORWARD LENGTH=326;>AT4G10610.1 | Symbols: RBP37, ATRBP37, CID12 | CTC-interacting domain 12 | chr4:6557336-6559143 FORWARD LENGTH=336;>AT3G49390.2 | Symbols: CID10 | CTC-interacting domain 10 | chr3:18314901-18317658 REVERSE LENGTH=353;>AT3G49390.1 | Symbols: CID10 | CTC-interacting domain 10 | chr3:1831490…	>AT4G10610.2 | Symbols: RBP37, ATRBP37 | CTC-interacting domain 12 | chr4:6557336-6559019 FORWARD LENGTH=326;>AT4G10610.1 | Symbols: RBP37, ATRBP37, CID12 | CTC-interacting domain 12 | chr4:6557336-6559143 FORWARD LENGTH=336;>AT3G49390.2 | Symbols: CID10 | CTC-interacting domain 10 | chr3:18314901-18317658 REVERSE LENGTH=353;>AT3G49390.1 | Symbols: CID10 | CTC-interacting domain 10 | chr3:1831490…
18.5419	18.527	19.688	19.4104	18.0566	17.6114	18.7186	18.7247				8	8	8	51.5	51.5	51.5	22.017	2.0324e-43	15256000	>AT1G33140.1 | Symbols: PGY2 | Ribosomal protein L6 family | chr1:12023360-12024502 FORWARD LENGTH=194;>AT1G33120.1 | Symbols: | Ribosomal protein L6 family | chr1:12010986-12012223 FORWARD LENGTH=194;>AT4G10450.1 | Symbols: | Ribosomal protein L6 family | chr4:6463201-6464458 REVERSE LENGTH=194	>AT1G33140.1 | Symbols: PGY2 | Ribosomal protein L6 family | chr1:12023360-12024502 FORWARD LENGTH=194;>AT1G33120.1 | Symbols: | Ribosomal protein L6 family | chr1:12010986-12012223 FORWARD LENGTH=194
13.0053	15.3904	12.6443	16.4653	13.4961	14.6215	13.8343	13.7252				4	4	4	2.1	2.1	2.1	262.73	1.5377e-13	1468000	>AT1G36180.1 | Symbols: ACC2 | acetyl-CoA carboxylase 2 | chr1:13546047-13558339 FORWARD LENGTH=2355	>AT1G36180.1 | Symbols: ACC2 | acetyl-CoA carboxylase 2 | chr1:13546047-13558339 FORWARD LENGTH=2355
14.8526	11.7194	14.787	14.9341	15.9402	14.8989	15.6486	14.3914				2	2	2	25	25	25	12.279	2.7622e-05	1206900	>AT3G18740.1 | Symbols: | Ribosomal protein L7Ae/L30e/S12e/Gadd45 family protein | chr3:6453437-6453870 FORWARD LENGTH=112;>AT1G36240.1 | Symbols: | Ribosomal protein L7Ae/L30e/S12e/Gadd45 family protein | chr1:13614890-13616233 FORWARD LENGTH=112;>AT1G77940.1 | Symbols: | Ribosomal protein L7Ae/L30e/S12e/Gadd45 family protein | chr1:29304116-29305288 REVERSE LENGTH=112	>AT3G18740.1 | Symbols: | Ribosomal protein L7Ae/L30e/S12e/Gadd45 family protein | chr3:6453437-6453870 FORWARD LENGTH=112;>AT1G36240.1 | Symbols: | Ribosomal protein L7Ae/L30e/S12e/Gadd45 family protein | chr1:13614890-13616233 FORWARD LENGTH=112;>AT1G77940.1 | Symbols: | Ribosomal protein L7Ae/L30e/S12e/Gadd45 family protein | chr1:29304116-29305288 REVERSE LENGTH=112
13.9731	13.5762	15.3143	15.7372	13.7327	13.7387	13.3014	14.0453				3	3	3	12.3	12.3	12.3	37.791	3.7684e-07	606190	>AT1G43700.1 | Symbols: VIP1, SUE3 | VIRE2-interacting protein 1 | chr1:16484352-16486017 FORWARD LENGTH=341	>AT1G43700.1 | Symbols: VIP1, SUE3 | VIRE2-interacting protein 1 | chr1:16484352-16486017 FORWARD LENGTH=341
14.7417	16.2609	13.7521	14.2374	15.1341	16.7636	16.0136	15.7663				5	5	5	18.5	18.5	18.5	34.819	1.8315e-16	2647800	>AT1G50370.1 | Symbols: | Calcineurin-like metallo-phosphoesterase superfamily protein | chr1:18658894-18661672 FORWARD LENGTH=303;>AT3G19980.1 | Symbols: ATFYPP3, EMB2736, STPP, FYPP3 | flower-specific, phytochrome-associated protein phosphatase 3 | chr3:6962008-6964761 FORWARD LENGTH=303	>AT1G50370.1 | Symbols: | Calcineurin-like metallo-phosphoesterase superfamily protein | chr1:18658894-18661672 FORWARD LENGTH=303;>AT3G19980.1 | Symbols: ATFYPP3, EMB2736, STPP, FYPP3 | flower-specific, phytochrome-associated protein phosphatase 3 | chr3:6962008-6964761 FORWARD LENGTH=303
13.5485	15.8655	16.6082	16.431	16.4112	15.87	15.5877	15.8029				4	4	4	6	6	6	92.529	1.0829e-08	2463800	>AT1G50500.1 | Symbols: HIT1, ATVPS53, VPS53 | Membrane trafficking VPS53 family protein | chr1:18708217-18715597 REVERSE LENGTH=828;>AT1G50500.2 | Symbols: HIT1 | Membrane trafficking VPS53 family protein | chr1:18708217-18715597 REVERSE LENGTH=847	>AT1G50500.1 | Symbols: HIT1, ATVPS53, VPS53 | Membrane trafficking VPS53 family protein | chr1:18708217-18715597 REVERSE LENGTH=828;>AT1G50500.2 | Symbols: HIT1 | Membrane trafficking VPS53 family protein | chr1:18708217-18715597 REVERSE LENGTH=847
15.2162	15.9916	14.9873	15.62	15.2871	16.5908	16.7815	17.0067				4	4	4	4.8	4.8	4.8	102.48	1.8929e-11	2911100	>AT3G15980.1 | Symbols: | Coatomer, beta' subunit | chr3:5411699-5418313 REVERSE LENGTH=909;>AT3G15980.4 | Symbols: | Coatomer, beta' subunit | chr3:5411699-5418313 REVERSE LENGTH=914;>AT3G15980.3 | Symbols: | Coatomer, beta' subunit | chr3:5412015-5418313 REVERSE LENGTH=918;>AT3G15980.2 | Symbols: | Coatomer, beta' subunit | chr3:5412015-5418313 REVERSE LENGTH=918;>AT1G52360.1 | Symbols: | Coato…	>AT3G15980.1 | Symbols: | Coatomer, beta' subunit | chr3:5411699-5418313 REVERSE LENGTH=909;>AT3G15980.4 | Symbols: | Coatomer, beta' subunit | chr3:5411699-5418313 REVERSE LENGTH=914;>AT3G15980.3 | Symbols: | Coatomer, beta' subunit | chr3:5412015-5418313 REVERSE LENGTH=918;>AT3G15980.2 | Symbols: | Coatomer, beta' subunit | chr3:5412015-5418313 REVERSE LENGTH=918;>AT1G52360.1 | Symbols: | Coato…
16.8328	17.6732	17.3547	17.8817	16.1762	17.3268	16.746	17.3178				5	5	5	34.3	34.3	34.3	29.573	6.1145e-42	5636800	>AT1G52670.1 | Symbols: | Single hybrid motif superfamily protein | chr1:19615119-19617420 REVERSE LENGTH=274	>AT1G52670.1 | Symbols: | Single hybrid motif superfamily protein | chr1:19615119-19617420 REVERSE LENGTH=274
14.6585	14.0155	13.7297	13.9494	16.2019	13.9456	13.7138	14.136				3	3	3	7.3	7.3	7.3	46.99	6.4955e-07	1034000	>AT1G53280.1 | Symbols: | Class I glutamine amidotransferase-like superfamily protein | chr1:19864942-19867341 REVERSE LENGTH=438	>AT1G53280.1 | Symbols: | Class I glutamine amidotransferase-like superfamily protein | chr1:19864942-19867341 REVERSE LENGTH=438
16.7513	17.1497	16.242	16.014	16.7654	17.0405	16.0366	16.4181				4	4	4	11	11	11	47.803	1.0406e-14	4824200	>AT1G53750.1 | Symbols: RPT1A | regulatory particle triple-A 1A | chr1:20065921-20068324 REVERSE LENGTH=426	>AT1G53750.1 | Symbols: RPT1A | regulatory particle triple-A 1A | chr1:20065921-20068324 REVERSE LENGTH=426
18.0988	18.4814	18.9749	19.1167	19.006	18.5564	18.3159	18.3164				22	22	6	64.1	64.1	17.7	46.762	4.3548e-194	16420000	>AT1G54270.1 | Symbols: EIF4A-2 | eif4a-2 | chr1:20260495-20262018 FORWARD LENGTH=412;>AT1G54270.2 | Symbols: EIF4A-2 | eif4a-2 | chr1:20260495-20262018 FORWARD LENGTH=407	>AT1G54270.1 | Symbols: EIF4A-2 | eif4a-2 | chr1:20260495-20262018 FORWARD LENGTH=412;>AT1G54270.2 | Symbols: EIF4A-2 | eif4a-2 | chr1:20260495-20262018 FORWARD LENGTH=407
17.47	17.2718	15.3394	16.38	17.7881	17.1354	16.6913	17.3356				15	15	7	35.2	35.2	16.7	63.808	1.0275e-80	5882400	>AT1G55490.2 | Symbols: CPN60B, LEN1 | chaperonin 60 beta | chr1:20715717-20718673 REVERSE LENGTH=600;>AT1G55490.1 | Symbols: CPN60B, LEN1 | chaperonin 60 beta | chr1:20715717-20718673 REVERSE LENGTH=600;>AT3G13470.1 | Symbols: | TCP-1/cpn60 chaperonin family protein | chr3:4389685-4392624 FORWARD LENGTH=596	>AT1G55490.2 | Symbols: CPN60B, LEN1 | chaperonin 60 beta | chr1:20715717-20718673 REVERSE LENGTH=600;>AT1G55490.1 | Symbols: CPN60B, LEN1 | chaperonin 60 beta | chr1:20715717-20718673 REVERSE LENGTH=600;>AT3G13470.1 | Symbols: | TCP-1/cpn60 chaperonin family protein | chr3:4389685-4392624 FORWARD LENGTH=596
17.7819	18.4514	17.7332	17.7475	18.9122	18.7629	18.4248	18.4435				14	14	14	23.1	23.1	23.1	93.89	1.8996e-58	18089000	>AT1G56070.1 | Symbols: LOS1 | Ribosomal protein S5/Elongation factor G/III/V family protein | chr1:20968245-20971077 REVERSE LENGTH=843;>AT3G12915.1 | Symbols: | Ribosomal protein S5/Elongation factor G/III/V family protein | chr3:4112999-4115708 FORWARD LENGTH=820;>AT3G12915.2 | Symbols: | Ribosomal protein S5/Elongation factor G/III/V family protein | chr3:4112999-4115708 FORWARD LENGTH=767	>AT1G56070.1 | Symbols: LOS1 | Ribosomal protein S5/Elongation factor G/III/V family protein | chr1:20968245-20971077 REVERSE LENGTH=843
14.4436	16.5347	14.8837	14.8512	15.264	15.5013	15.1083	14.9131				8	8	8	1.7	1.7	1.7	611.15	1.1541e-17	2134500	>AT1G67120.1 | Symbols: | ATPases;nucleotide binding;ATP binding;nucleoside-triphosphatases;transcription factor binding | chr1:25069727-25095526 REVERSE LENGTH=5393	>AT1G67120.1 | Symbols: | ATPases;nucleotide binding;ATP binding;nucleoside-triphosphatases;transcription factor binding | chr1:25069727-25095526 REVERSE LENGTH=5393
17.0469	15.7144	16.553	16.9697	15.3528	15.9241	15.7365	15.3151				2	2	2	3.7	3.7	3.7	53.273	2.5093e-07	2262000	>AT1G71380.1 | Symbols: ATGH9B3, ATCEL3, CEL3 | cellulase 3 | chr1:26899989-26901749 REVERSE LENGTH=484;>AT1G22880.1 | Symbols: ATGH9B4, ATCEL5, CEL5 | cellulase 5 | chr1:8095770-8097539 FORWARD LENGTH=484	>AT1G71380.1 | Symbols: ATGH9B3, ATCEL3, CEL3 | cellulase 3 | chr1:26899989-26901749 REVERSE LENGTH=484;>AT1G22880.1 | Symbols: ATGH9B4, ATCEL5, CEL5 | cellulase 5 | chr1:8095770-8097539 FORWARD LENGTH=484
17.2153	17.0378	16.5363	16.4945	17.2691	17.3043	16.2576	16.0927				3	3	3	12.6	12.6	12.6	31.981	8.4691e-09	5649400	>AT1G72370.2 | Symbols: P40, AP40, RP40, RPSAA | 40s ribosomal protein SA | chr1:27243148-27244842 REVERSE LENGTH=294;>AT1G72370.1 | Symbols: P40, AP40, RP40, RPSAA | 40s ribosomal protein SA | chr1:27243148-27244842 REVERSE LENGTH=298;>AT3G04770.2 | Symbols: RPSAb | 40s ribosomal protein SA B | chr3:1309544-1310846 REVERSE LENGTH=280;>AT3G04770.1 | Symbols: RPSAb | 40s ribosomal protein SA B | c…	>AT1G72370.2 | Symbols: P40, AP40, RP40, RPSAA | 40s ribosomal protein SA | chr1:27243148-27244842 REVERSE LENGTH=294;>AT1G72370.1 | Symbols: P40, AP40, RP40, RPSAA | 40s ribosomal protein SA | chr1:27243148-27244842 REVERSE LENGTH=298;>AT3G04770.2 | Symbols: RPSAb | 40s ribosomal protein SA B | chr3:1309544-1310846 REVERSE LENGTH=280;>AT3G04770.1 | Symbols: RPSAb | 40s ribosomal protein SA B | c…
15.8194	12.2645	18.573	17.206	14.9767	12.6348	15.2207	16.0985				1	1	1	0.9	0.9	0.9	153.95	0.0028082	1924200	>AT1G74260.1 | Symbols: PUR4 | purine biosynthesis 4 | chr1:27923005-27927764 REVERSE LENGTH=1407	>AT1G74260.1 | Symbols: PUR4 | purine biosynthesis 4 | chr1:27923005-27927764 REVERSE LENGTH=1407
15.1067	16.4702	15.969	15.1914	16.1922	16.4018	16.2288	16.5375				18	2	2	45.4	6.3	6.3	50.217	1.075e-143	3261600	>AT1G75780.1 | Symbols: TUB1 | tubulin beta-1 chain | chr1:28451378-28453602 REVERSE LENGTH=447	>AT1G75780.1 | Symbols: TUB1 | tubulin beta-1 chain | chr1:28451378-28453602 REVERSE LENGTH=447
15.9777	15.1457	15.5119	15.2431	15.3168	15.9288	15.4252	14.8332				3	3	3	11.6	11.6	11.6	44.83	1.623e-08	1755800	>AT1G79530.1 | Symbols: GAPCP-1 | glyceraldehyde-3-phosphate dehydrogenase of plastid 1 | chr1:29916232-29919088 REVERSE LENGTH=422;>AT1G16300.1 | Symbols: GAPCP-2 | glyceraldehyde-3-phosphate dehydrogenase of plastid 2 | chr1:5574433-5577406 FORWARD LENGTH=420	>AT1G79530.1 | Symbols: GAPCP-1 | glyceraldehyde-3-phosphate dehydrogenase of plastid 1 | chr1:29916232-29919088 REVERSE LENGTH=422;>AT1G16300.1 | Symbols: GAPCP-2 | glyceraldehyde-3-phosphate dehydrogenase of plastid 2 | chr1:5574433-5577406 FORWARD LENGTH=420
15.7219	16.4226	15.0448	14.4909	15.2343	17.5184	16.6013	15.9992				6	6	4	17.6	17.6	11.9	49.487	3.6139e-31	3725400	>AT1G80480.1 | Symbols: PTAC17 | plastid transcriptionally active 17 | chr1:30258272-30260570 REVERSE LENGTH=444	>AT1G80480.1 | Symbols: PTAC17 | plastid transcriptionally active 17 | chr1:30258272-30260570 REVERSE LENGTH=444
14.0783	13.3362	13.6556	12.0171	14.3368	16.7747	12.8616	13.092				9	1	1	9.9	1.3	1.3	124.02	2.1043e-36	1280000	>AT1G80490.1 | Symbols: TPR1 | TOPLESS-related 1 | chr1:30261094-30266446 REVERSE LENGTH=1119;>AT1G80490.2 | Symbols: TPR1 | TOPLESS-related 1 | chr1:30261094-30266446 REVERSE LENGTH=1120	>AT1G80490.1 | Symbols: TPR1 | TOPLESS-related 1 | chr1:30261094-30266446 REVERSE LENGTH=1119;>AT1G80490.2 | Symbols: TPR1 | TOPLESS-related 1 | chr1:30261094-30266446 REVERSE LENGTH=1120
14.2548	11.4074	13.6381	14.9106	11.8702	11.8634	14.7338	14.7285				2	2	2	8.7	8.7	8.7	28.171	7.2193e-14	403390	>AT2G01250.1 | Symbols: | Ribosomal protein L30/L7 family protein | chr2:132943-134264 REVERSE LENGTH=242;>AT2G44120.1 | Symbols: | Ribosomal protein L30/L7 family protein | chr2:18249227-18250402 REVERSE LENGTH=242;>AT3G13580.3 | Symbols: | Ribosomal protein L30/L7 family protein | chr3:4433809-4435109 FORWARD LENGTH=244;>AT3G13580.2 | Symbols: | Ribosomal protein L30/L7 family protein | chr3:44…	>AT2G01250.1 | Symbols: | Ribosomal protein L30/L7 family protein | chr2:132943-134264 REVERSE LENGTH=242;>AT2G44120.1 | Symbols: | Ribosomal protein L30/L7 family protein | chr2:18249227-18250402 REVERSE LENGTH=242;>AT3G13580.3 | Symbols: | Ribosomal protein L30/L7 family protein | chr3:4433809-4435109 FORWARD LENGTH=244;>AT3G13580.2 | Symbols: | Ribosomal protein L30/L7 family protein | chr3:44…
13.2183	14.4422	19.1757	19.1164	15.3207	15.6654	18.5122	17.1782				12	12	12	13.1	13.1	13.1	134.62	5.5542e-44	5926800	>AT2G02560.2 | Symbols: CAND1, ATCAND1, ETA2, TIP120, HVE | cullin-associated and neddylation dissociated | chr2:690345-697342 FORWARD LENGTH=1217;>AT2G02560.1 | Symbols: CAND1, ATCAND1, ETA2, TIP120, HVE | cullin-associated and neddylation dissociated | chr2:690345-697342 FORWARD LENGTH=1219	>AT2G02560.2 | Symbols: CAND1, ATCAND1, ETA2, TIP120, HVE | cullin-associated and neddylation dissociated | chr2:690345-697342 FORWARD LENGTH=1217;>AT2G02560.1 | Symbols: CAND1, ATCAND1, ETA2, TIP120, HVE | cullin-associated and neddylation dissociated | chr2:690345-697342 FORWARD LENGTH=1219
13.4544	14.6174	16.2301	15.1117	13.4507	14.696	14.8824	13.2127				2	2	2	3.9	3.9	3.9	69.76	7.4171e-06	851890	>AT2G02790.1 | Symbols: IQD29 | IQ-domain 29 | chr2:788708-790946 FORWARD LENGTH=636	>AT2G02790.1 | Symbols: IQD29 | IQ-domain 29 | chr2:788708-790946 FORWARD LENGTH=636
15.4255	15.1014	14.9966	15.0305	15.7847	11.7515	15.8136	15.6815				3	3	3	6.2	6.2	6.2	59.293	9.2875e-16	1229100	>AT2G03820.1 | Symbols: | nonsense-mediated mRNA decay NMD3 family protein | chr2:1165149-1166699 REVERSE LENGTH=516	>AT2G03820.1 | Symbols: | nonsense-mediated mRNA decay NMD3 family protein | chr2:1165149-1166699 REVERSE LENGTH=516
17.136	16.7807	17.127	17.5145	17.213	17.4072	16.7505	16.4388				5	5	5	18.2	18.2	18.2	34.291	2.0749e-12	5635300	>AT2G06850.1 | Symbols: EXGT-A1, EXT, XTH4 | xyloglucan endotransglucosylase/hydrolase 4 | chr2:2763619-2765490 FORWARD LENGTH=296;>AT5G13870.1 | Symbols: EXGT-A4, XTH5 | xyloglucan endotransglucosylase/hydrolase 5 | chr5:4475089-4476217 REVERSE LENGTH=293	>AT2G06850.1 | Symbols: EXGT-A1, EXT, XTH4 | xyloglucan endotransglucosylase/hydrolase 4 | chr2:2763619-2765490 FORWARD LENGTH=296
18.4311	18.8212	17.0463	17.7083	18.7985	19.6366	18.1884	18.0477				8	8	8	17.8	17.8	17.8	54.971	4.5982e-36	19755000	>ATMG01190.1 | Symbols: ATP1 | ATP synthase subunit 1 | chrM:302166-303689 REVERSE LENGTH=507;>AT2G07698.1 | Symbols: | ATPase, F1 complex, alpha subunit protein | chr2:3361474-3364028 FORWARD LENGTH=777	>ATMG01190.1 | Symbols: ATP1 | ATP synthase subunit 1 | chrM:302166-303689 REVERSE LENGTH=507;>AT2G07698.1 | Symbols: | ATPase, F1 complex, alpha subunit protein | chr2:3361474-3364028 FORWARD LENGTH=777
14.9564	16.5998	14.1938	12.5542	15.0821	17.068	14.8807	15.0319				2	2	2	3.7	3.7	3.7	61.842	0.00011925	2897300	>AT2G16570.1 | Symbols: ATASE, ATASE1, ASE1 | GLN phosphoribosyl pyrophosphate amidotransferase 1 | chr2:7180424-7182124 REVERSE LENGTH=566;>AT4G38880.1 | Symbols: ATASE3, ASE3 | GLN phosphoribosyl pyrophosphate amidotransferase 3 | chr4:18134116-18135714 FORWARD LENGTH=532;>AT4G34740.1 | Symbols: ATASE2, CIA1, ATPURF2, ASE2 | GLN phosphoribosyl pyrophosphate amidotransferase 2 | chr4:16574894-16…	>AT2G16570.1 | Symbols: ATASE, ATASE1, ASE1 | GLN phosphoribosyl pyrophosphate amidotransferase 1 | chr2:7180424-7182124 REVERSE LENGTH=566;>AT4G38880.1 | Symbols: ATASE3, ASE3 | GLN phosphoribosyl pyrophosphate amidotransferase 3 | chr4:18134116-18135714 FORWARD LENGTH=532;>AT4G34740.1 | Symbols: ATASE2, CIA1, ATPURF2, ASE2 | GLN phosphoribosyl pyrophosphate amidotransferase 2 | chr4:16574894-16…
16.3991	16.9877	16.9534	17.4081	16.6516	16.9423	16.6358	16.4945				7	7	7	9.3	9.3	9.3	99.108	1.4099e-17	4559100	>AT2G16950.2 | Symbols: TRN1, ATTRN1 | transportin 1 | chr2:7353939-7360637 FORWARD LENGTH=891;>AT2G16950.1 | Symbols: TRN1, ATTRN1 | transportin 1 | chr2:7353939-7360637 FORWARD LENGTH=895	>AT2G16950.2 | Symbols: TRN1, ATTRN1 | transportin 1 | chr2:7353939-7360637 FORWARD LENGTH=891;>AT2G16950.1 | Symbols: TRN1, ATTRN1 | transportin 1 | chr2:7353939-7360637 FORWARD LENGTH=895
16.4264	15.9477	13.2119	13.7952	14.7008	16.3335	16.6426	16.0695				2	2	2	8.2	8.2	8.2	27.707	5.2457e-05	1855000	>AT5G07090.2 | Symbols: | Ribosomal protein S4 (RPS4A) family protein | chr5:2202783-2203805 FORWARD LENGTH=244;>AT2G17360.1 | Symbols: | Ribosomal protein S4 (RPS4A) family protein | chr2:7546598-7548138 FORWARD LENGTH=261;>AT5G58420.1 | Symbols: | Ribosomal protein S4 (RPS4A) family protein | chr5:23619599-23620896 FORWARD LENGTH=262;>AT5G07090.1 | Symbols: | Ribosomal protein S4 (RPS4A) family…	>AT5G07090.2 | Symbols: | Ribosomal protein S4 (RPS4A) family protein | chr5:2202783-2203805 FORWARD LENGTH=244;>AT2G17360.1 | Symbols: | Ribosomal protein S4 (RPS4A) family protein | chr2:7546598-7548138 FORWARD LENGTH=261;>AT5G58420.1 | Symbols: | Ribosomal protein S4 (RPS4A) family protein | chr5:23619599-23620896 FORWARD LENGTH=262;>AT5G07090.1 | Symbols: | Ribosomal protein S4 (RPS4A) family…
15.5812	15.9769	15.8041	15.4844	15.3636	16.0537	15.2525	15.4399				4	4	4	19	19	19	27.859	2.9007e-09	2561400	>AT2G18020.1 | Symbols: EMB2296 | Ribosomal protein L2 family | chr2:7837151-7838160 FORWARD LENGTH=258;>AT4G36130.1 | Symbols: | Ribosomal protein L2 family | chr4:17097613-17098656 FORWARD LENGTH=258;>AT3G51190.1 | Symbols: | Ribosomal protein L2 family | chr3:19016606-19017547 REVERSE LENGTH=260	>AT2G18020.1 | Symbols: EMB2296 | Ribosomal protein L2 family | chr2:7837151-7838160 FORWARD LENGTH=258;>AT4G36130.1 | Symbols: | Ribosomal protein L2 family | chr4:17097613-17098656 FORWARD LENGTH=258
13.4923	13.5715	13.0169	12.8789	14.1726	12.0869	13.0942	13.7361				2	2	2	4.4	4.4	4.4	69.363	2.0421e-06	434210	>AT2G18450.1 | Symbols: SDH1-2 | succinate dehydrogenase 1-2 | chr2:7997510-8000801 REVERSE LENGTH=632;>AT5G66760.1 | Symbols: SDH1-1 | succinate dehydrogenase 1-1 | chr5:26653776-26657224 FORWARD LENGTH=634	>AT2G18450.1 | Symbols: SDH1-2 | succinate dehydrogenase 1-2 | chr2:7997510-8000801 REVERSE LENGTH=632;>AT5G66760.1 | Symbols: SDH1-1 | succinate dehydrogenase 1-1 | chr5:26653776-26657224 FORWARD LENGTH=634
17.9916	17.8082	17.342	17.4017	17.7615	17.7967	17.7662	17.562				6	6	6	18.3	18.3	18.3	49.369	1.6598e-44	9717300	>AT4G29040.1 | Symbols: RPT2a | regulatory particle AAA-ATPase 2A | chr4:14312369-14314386 FORWARD LENGTH=443;>AT2G20140.1 | Symbols: | AAA-type ATPase family protein | chr2:8692736-8694837 FORWARD LENGTH=443	>AT4G29040.1 | Symbols: RPT2a | regulatory particle AAA-ATPase 2A | chr4:14312369-14314386 FORWARD LENGTH=443;>AT2G20140.1 | Symbols: | AAA-type ATPase family protein | chr2:8692736-8694837 FORWARD LENGTH=443
18.6374	18.334	17.4072	17.7499	18.3193	18.4362	18.2323	18.0238				10	10	10	13	13	13	98.143	1.0423e-66	14391000	>AT2G20580.1 | Symbols: RPN1A, ATRPN1A | 26S proteasome regulatory subunit S2 1A | chr2:8859211-8864699 FORWARD LENGTH=891;>AT4G28470.1 | Symbols: RPN1B, ATRPN1B | 26S proteasome regulatory subunit S2 1B | chr4:14067082-14072357 REVERSE LENGTH=891	>AT2G20580.1 | Symbols: RPN1A, ATRPN1A | 26S proteasome regulatory subunit S2 1A | chr2:8859211-8864699 FORWARD LENGTH=891;>AT4G28470.1 | Symbols: RPN1B, ATRPN1B | 26S proteasome regulatory subunit S2 1B | chr4:14067082-14072357 REVERSE LENGTH=891
13.0211	12.3108	14.173	14.1084	13.8702	13.9359	13.8347	13.7768				1	1	1	2.2	2.2	2.2	65.371	0.0054176	446000	>AT2G20800.1 | Symbols: NDB4 | NAD(P)H dehydrogenase B4 | chr2:8953252-8955699 REVERSE LENGTH=582	>AT2G20800.1 | Symbols: NDB4 | NAD(P)H dehydrogenase B4 | chr2:8953252-8955699 REVERSE LENGTH=582
15.3551	15.7203	16.7193	17.6269	14.9715	16.4572	16.2022	15.8848				6	6	6	6.2	6.2	6.2	136.47	1.1916e-18	3122400	>AT2G21390.1 | Symbols: | Coatomer, alpha subunit | chr2:9152428-9156577 FORWARD LENGTH=1218;>AT1G62020.1 | Symbols: | Coatomer, alpha subunit | chr1:22919814-22923728 FORWARD LENGTH=1216	>AT2G21390.1 | Symbols: | Coatomer, alpha subunit | chr2:9152428-9156577 FORWARD LENGTH=1218;>AT1G62020.1 | Symbols: | Coatomer, alpha subunit | chr1:22919814-22923728 FORWARD LENGTH=1216
17.3884	16.1936	16.5943	17.064	17.1365	16.817	17.6599	17.9659				8	8	8	25.1	25.1	25.1	48.592	8.7802e-40	6554900	>AT2G27600.1 | Symbols: SKD1, VPS4, ATSKD1 | AAA-type ATPase family protein | chr2:11781226-11783730 FORWARD LENGTH=435	>AT2G27600.1 | Symbols: SKD1, VPS4, ATSKD1 | AAA-type ATPase family protein | chr2:11781226-11783730 FORWARD LENGTH=435
20.0236	20.4737	18.3066	18.0832	19.9845	20.0068	19.3479	19.6247				15	15	15	30.7	30.7	30.7	62.071	1.9324e-142	45307000	>AT2G28000.1 | Symbols: CPN60A, CH-CPN60A, SLP | chaperonin-60alpha | chr2:11926603-11929184 FORWARD LENGTH=586	>AT2G28000.1 | Symbols: CPN60A, CH-CPN60A, SLP | chaperonin-60alpha | chr2:11926603-11929184 FORWARD LENGTH=586
15.2729	18.2639	13.5499	12.5839	18.5554	18.0012	14.0393	14.045				6	6	6	8.2	8.2	8.2	88.412	3.9375e-13	8256500	>AT2G28450.2 | Symbols: | zinc finger (CCCH-type) family protein | chr2:12162180-12165761 REVERSE LENGTH=804;>AT2G28450.1 | Symbols: | zinc finger (CCCH-type) family protein | chr2:12162180-12165761 REVERSE LENGTH=809	>AT2G28450.2 | Symbols: | zinc finger (CCCH-type) family protein | chr2:12162180-12165761 REVERSE LENGTH=804;>AT2G28450.1 | Symbols: | zinc finger (CCCH-type) family protein | chr2:12162180-12165761 REVERSE LENGTH=809
19.1857	19.469	19.7124	19.6439	20.0839	18.5425	19.6066	20.3033				27	8	3	67.7	25.4	9.4	50.747	0	39308000	>AT2G29550.1 | Symbols: TUB7 | tubulin beta-7 chain | chr2:12644258-12645932 REVERSE LENGTH=449	>AT2G29550.1 | Symbols: TUB7 | tubulin beta-7 chain | chr2:12644258-12645932 REVERSE LENGTH=449
27.0375	27.7021	25.6637	25.8087	28.0904	28.1553	27.8143	28.0406				101	101	101	83.2	83.2	83.2	111.92	0	10042000000	>AT2G29970.1 | Symbols: | Double Clp-N motif-containing P-loop nucleoside triphosphate hydrolases superfamily protein | chr2:12776601-12779784 FORWARD LENGTH=1002;>AT1G07200.2 | Symbols: | Double Clp-N motif-containing P-loop nucleoside triphosphate hydrolases superfamily protein | chr1:2209033-2212316 REVERSE LENGTH=979;>AT2G40130.1 | Symbols: | Double Clp-N motif-containing P-loop nucleoside tr…	>AT2G29970.1 | Symbols: | Double Clp-N motif-containing P-loop nucleoside triphosphate hydrolases superfamily protein | chr2:12776601-12779784 FORWARD LENGTH=1002
13.4795	12.7433	14.3635	13.6094	13.1906	13.285	13.256	13.3555				1	1	1	4	4	4	32.63	0.0057732	373860	>AT3G01340.2 | Symbols: | Transducin/WD40 repeat-like superfamily protein | chr3:127557-128465 REVERSE LENGTH=302;>AT3G01340.1 | Symbols: | Transducin/WD40 repeat-like superfamily protein | chr3:127557-128465 REVERSE LENGTH=302;>AT2G30050.1 | Symbols: | transducin family protein / WD-40 repeat family protein | chr2:12825540-12826448 FORWARD LENGTH=302	>AT3G01340.2 | Symbols: | Transducin/WD40 repeat-like superfamily protein | chr3:127557-128465 REVERSE LENGTH=302;>AT3G01340.1 | Symbols: | Transducin/WD40 repeat-like superfamily protein | chr3:127557-128465 REVERSE LENGTH=302;>AT2G30050.1 | Symbols: | transducin family protein / WD-40 repeat family protein | chr2:12825540-12826448 FORWARD LENGTH=302
17.7222	18.0648	18.1784	18.2684	18.3602	17.7187	18.0085	18.0426				5	5	5	23	23	23	27.458	5.4046e-39	10369000	>AT5G35530.1 | Symbols: | Ribosomal protein S3 family protein | chr5:13710355-13712192 REVERSE LENGTH=248;>AT3G53870.1 | Symbols: | Ribosomal protein S3 family protein | chr3:19951547-19952782 FORWARD LENGTH=249;>AT2G31610.1 | Symbols: | Ribosomal protein S3 family protein | chr2:13450384-13451669 FORWARD LENGTH=250	>AT5G35530.1 | Symbols: | Ribosomal protein S3 family protein | chr5:13710355-13712192 REVERSE LENGTH=248;>AT3G53870.1 | Symbols: | Ribosomal protein S3 family protein | chr3:19951547-19952782 FORWARD LENGTH=249;>AT2G31610.1 | Symbols: | Ribosomal protein S3 family protein | chr2:13450384-13451669 FORWARD LENGTH=250
14.2117	13.7957	12.5609	12.9354	14.437	15.4048	13.7605	13.8876				3	3	3	23.4	23.4	23.4	21.238	1.3902e-06	823720	>AT2G35900.1 | Symbols: | unknown protein;FUNCTIONS IN: molecular_function unknown;INVOLVED IN: biological_process unknown;LOCATED IN: nucleus;EXPRESSED IN: 20 plant structures;EXPRESSED DURING: 13 growth stages;Has 32 Blast hits to 32 proteins in 12 species: Archae - 0;Bacteria - 0;Metazoa - 0;Fungi - 0;Plants - 32;Viruses - 0;Other Eukaryotes - 0 (source: NCBI BLink). | chr2:15070203-15071540 R…	>AT2G35900.1 | Symbols: | unknown protein;FUNCTIONS IN: molecular_function unknown;INVOLVED IN: biological_process unknown;LOCATED IN: nucleus;EXPRESSED IN: 20 plant structures;EXPRESSED DURING: 13 growth stages;Has 32 Blast hits to 32 proteins in 12 species: Archae - 0;Bacteria - 0;Metazoa - 0;Fungi - 0;Plants - 32;Viruses - 0;Other Eukaryotes - 0 (source: NCBI BLink). | chr2:15070203-15071540 R…
17.9031	17.7804	17.9068	17.2862	18.1002	17.7054	17.042	17.313				3	3	3	23.3	23.3	23.3	16.257	6.1373e-14	8645800	>AT2G36160.1 | Symbols: | Ribosomal protein S11 family protein | chr2:15169925-15171159 FORWARD LENGTH=150;>AT3G52580.1 | Symbols: | Ribosomal protein S11 family protein | chr3:19503324-19504701 FORWARD LENGTH=150;>AT3G11510.1 | Symbols: | Ribosomal protein S11 family protein | chr3:3623757-3624866 REVERSE LENGTH=150	>AT2G36160.1 | Symbols: | Ribosomal protein S11 family protein | chr2:15169925-15171159 FORWARD LENGTH=150;>AT3G52580.1 | Symbols: | Ribosomal protein S11 family protein | chr3:19503324-19504701 FORWARD LENGTH=150;>AT3G11510.1 | Symbols: | Ribosomal protein S11 family protein | chr3:3623757-3624866 REVERSE LENGTH=150
15.1388	15.3814	16.0789	16.0957	14.5113	12.3534	14.5025	14.9532				2	2	2	14.7	14.7	14.7	18.632	0.0001656	1294400	>AT3G53020.1 | Symbols: STV1, RPL24B, RPL24 | Ribosomal protein L24e family protein | chr3:19660749-19661912 REVERSE LENGTH=163;>AT2G36620.1 | Symbols: RPL24A | ribosomal protein L24 | chr2:15350548-15351819 REVERSE LENGTH=164	>AT3G53020.1 | Symbols: STV1, RPL24B, RPL24 | Ribosomal protein L24e family protein | chr3:19660749-19661912 REVERSE LENGTH=163;>AT2G36620.1 | Symbols: RPL24A | ribosomal protein L24 | chr2:15350548-15351819 REVERSE LENGTH=164
16.1696	15.8652	16.7163	16.832	17.1356	16.4303	16.2184	16.4083				2	2	2	16.9	16.9	16.9	17.843	0.00010506	3698100	>AT5G60670.1 | Symbols: | Ribosomal protein L11 family protein | chr5:24381066-24381566 REVERSE LENGTH=166;>AT3G53430.1 | Symbols: | Ribosomal protein L11 family protein | chr3:19809895-19810395 REVERSE LENGTH=166;>AT2G37190.1 | Symbols: | Ribosomal protein L11 family protein | chr2:15619559-15620059 REVERSE LENGTH=166	>AT5G60670.1 | Symbols: | Ribosomal protein L11 family protein | chr5:24381066-24381566 REVERSE LENGTH=166;>AT3G53430.1 | Symbols: | Ribosomal protein L11 family protein | chr3:19809895-19810395 REVERSE LENGTH=166;>AT2G37190.1 | Symbols: | Ribosomal protein L11 family protein | chr2:15619559-15620059 REVERSE LENGTH=166
16.9942	15.9026	17.006	16.6207	15.3604	14.6434	16.1065	16.6482				7	7	2	41.1	41.1	15.5	22.99	5.4239e-71	3580400	>AT2G37270.2 | Symbols: ATRPS5B, RPS5B | ribosomal protein 5B | chr2:15647883-15649042 REVERSE LENGTH=207;>AT2G37270.1 | Symbols: ATRPS5B, RPS5B | ribosomal protein 5B | chr2:15647883-15649042 REVERSE LENGTH=207	>AT2G37270.2 | Symbols: ATRPS5B, RPS5B | ribosomal protein 5B | chr2:15647883-15649042 REVERSE LENGTH=207;>AT2G37270.1 | Symbols: ATRPS5B, RPS5B | ribosomal protein 5B | chr2:15647883-15649042 REVERSE LENGTH=207
18.5409	18.7321	17.9534	17.9358	18.8701	18.6884	18.7924	18.9619				17	8	4	58.9	31	15.1	41.797	2.198e-160	18166000	>AT3G53750.1 | Symbols: ACT3 | actin 3 | chr3:19915924-19917371 FORWARD LENGTH=377;>AT2G37620.2 | Symbols: ACT1, AAc1 | actin 1 | chr2:15779761-15781241 FORWARD LENGTH=377;>AT2G37620.1 | Symbols: ACT1, AAc1 | actin 1 | chr2:15779761-15781241 FORWARD LENGTH=377	>AT3G53750.1 | Symbols: ACT3 | actin 3 | chr3:19915924-19917371 FORWARD LENGTH=377;>AT2G37620.2 | Symbols: ACT1, AAc1 | actin 1 | chr2:15779761-15781241 FORWARD LENGTH=377;>AT2G37620.1 | Symbols: ACT1, AAc1 | actin 1 | chr2:15779761-15781241 FORWARD LENGTH=377
18.2383	18.6361	18.7789	19.3521	19.1923	19.3882	19.1116	19.3969				9	9	9	28.1	28.1	28.1	48.5	5.5583e-192	26725000	>AT2G39730.3 | Symbols: RCA | rubisco activase | chr2:16571174-16573345 REVERSE LENGTH=441;>AT2G39730.2 | Symbols: RCA | rubisco activase | chr2:16571046-16573345 REVERSE LENGTH=446;>AT2G39730.1 | Symbols: RCA | rubisco activase | chr2:16570951-16573345 REVERSE LENGTH=474	>AT2G39730.3 | Symbols: RCA | rubisco activase | chr2:16571174-16573345 REVERSE LENGTH=441;>AT2G39730.2 | Symbols: RCA | rubisco activase | chr2:16571046-16573345 REVERSE LENGTH=446;>AT2G39730.1 | Symbols: RCA | rubisco activase | chr2:16570951-16573345 REVERSE LENGTH=474
14.3582	13.9321	14.96	14.9692	15.6801	14.1193	13.8399	14.1986				1	1	1	4.5	4.5	4.5	30.618	0.0017095	1015500	>AT3G09200.2 | Symbols: | Ribosomal protein L10 family protein | chr3:2823364-2825020 REVERSE LENGTH=287;>AT2G40010.1 | Symbols: | Ribosomal protein L10 family protein | chr2:16708578-16710448 REVERSE LENGTH=317;>AT3G09200.1 | Symbols: | Ribosomal protein L10 family protein | chr3:2823364-2825020 REVERSE LENGTH=320;>AT3G11250.1 | Symbols: | Ribosomal protein L10 family protein | chr3:3521453-3522…	>AT3G09200.2 | Symbols: | Ribosomal protein L10 family protein | chr3:2823364-2825020 REVERSE LENGTH=287;>AT2G40010.1 | Symbols: | Ribosomal protein L10 family protein | chr2:16708578-16710448 REVERSE LENGTH=317;>AT3G09200.1 | Symbols: | Ribosomal protein L10 family protein | chr3:2823364-2825020 REVERSE LENGTH=320;>AT3G11250.1 | Symbols: | Ribosomal protein L10 family protein | chr3:3521453-3522…
16.5103	14.8827	15.1823	14.411	15.5883	14.9976	14.7518	11.2952				2	2	2	6.5	6.5	6.5	40.37	0.00024521	1415200	>AT2G41800.1 | Symbols: | Protein of unknown function, DUF642 | chr2:17436671-17438005 REVERSE LENGTH=370	>AT2G41800.1 | Symbols: | Protein of unknown function, DUF642 | chr2:17436671-17438005 REVERSE LENGTH=370
13.3163	15.4033	15.0246	15.603	15.2306	13.1549	13.931	14.8149				3	3	3	14.4	14.4	14.4	30.878	2.1896e-11	1156200	>AT2G41840.1 | Symbols: | Ribosomal protein S5 family protein | chr2:17460016-17461398 REVERSE LENGTH=285;>AT3G57490.1 | Symbols: | Ribosomal protein S5 family protein | chr3:21279824-21280887 REVERSE LENGTH=276;>AT1G59359.1 | Symbols: | Ribosomal protein S5 family protein | chr1:21842537-21843733 REVERSE LENGTH=284;>AT1G58983.1 | Symbols: | Ribosomal protein S5 family protein | chr1:21806279-218…	>AT2G41840.1 | Symbols: | Ribosomal protein S5 family protein | chr2:17460016-17461398 REVERSE LENGTH=285;>AT3G57490.1 | Symbols: | Ribosomal protein S5 family protein | chr3:21279824-21280887 REVERSE LENGTH=276;>AT1G59359.1 | Symbols: | Ribosomal protein S5 family protein | chr1:21842537-21843733 REVERSE LENGTH=284;>AT1G58983.1 | Symbols: | Ribosomal protein S5 family protein | chr1:21806279-218…
12.7893	15.1563	13.7655	13.1595	15.9081	14.6708	14.8041	14.9737				2	2	2	9.4	9.4	9.4	30.653	7.5918e-05	1390700	>AT2G42500.2 | Symbols: PP2A-3 | protein phosphatase 2A-3 | chr2:17698099-17701226 REVERSE LENGTH=266;>AT3G58500.1 | Symbols: PP2A-4 | protein phosphatase 2A-4 | chr3:21635503-21638911 REVERSE LENGTH=313;>AT2G42500.1 | Symbols: PP2A-3 | protein phosphatase 2A-3 | chr2:17698099-17701226 REVERSE LENGTH=313	>AT2G42500.2 | Symbols: PP2A-3 | protein phosphatase 2A-3 | chr2:17698099-17701226 REVERSE LENGTH=266;>AT3G58500.1 | Symbols: PP2A-4 | protein phosphatase 2A-4 | chr3:21635503-21638911 REVERSE LENGTH=313;>AT2G42500.1 | Symbols: PP2A-3 | protein phosphatase 2A-3 | chr2:17698099-17701226 REVERSE LENGTH=313
14.842	14.652	14.9365	16.0204	15.1677	15.099	14.9555	14.7951				1	1	1	8.1	8.1	8.1	19.775	0.0018542	1393400	>AT5G45775.1 | Symbols: | Ribosomal L5P family protein | chr5:18565281-18566377 REVERSE LENGTH=172;>AT5G45775.2 | Symbols: | Ribosomal L5P family protein | chr5:18565281-18566496 REVERSE LENGTH=182;>AT4G18730.1 | Symbols: RPL16B | ribosomal protein L16B | chr4:10302238-10303206 FORWARD LENGTH=182;>AT3G58700.1 | Symbols: | Ribosomal L5P family protein | chr3:21711661-21712816 FORWARD LENGTH=182;>A…	>AT5G45775.1 | Symbols: | Ribosomal L5P family protein | chr5:18565281-18566377 REVERSE LENGTH=172;>AT5G45775.2 | Symbols: | Ribosomal L5P family protein | chr5:18565281-18566496 REVERSE LENGTH=182;>AT4G18730.1 | Symbols: RPL16B | ribosomal protein L16B | chr4:10302238-10303206 FORWARD LENGTH=182;>AT3G58700.1 | Symbols: | Ribosomal L5P family protein | chr3:21711661-21712816 FORWARD LENGTH=182;>A…
14.5826	14.1998	14.4894	14.2379	14.3047	13.8267	12.3701	11.9079				1	1	1	17.4	17.4	17.4	8.1216	0.0066254	598880	>AT3G59540.1 | Symbols: | Ribosomal L38e protein family | chr3:21995897-21996742 REVERSE LENGTH=69;>AT2G43460.1 | Symbols: | Ribosomal L38e protein family | chr2:18046285-18047292 REVERSE LENGTH=69	>AT3G59540.1 | Symbols: | Ribosomal L38e protein family | chr3:21995897-21996742 REVERSE LENGTH=69;>AT2G43460.1 | Symbols: | Ribosomal L38e protein family | chr2:18046285-18047292 REVERSE LENGTH=69
17.5547	17.8976	18.8199	19.1557	18.4692	17.9372	18.2048	18.3376				9	9	9	37.5	37.5	37.5	36.036	1.6603e-38	12444000	>AT2G44060.2 | Symbols: | Late embryogenesis abundant protein, group 2 | chr2:18226922-18227988 FORWARD LENGTH=325;>AT2G44060.1 | Symbols: | Late embryogenesis abundant protein, group 2 | chr2:18226922-18227988 FORWARD LENGTH=325	>AT2G44060.2 | Symbols: | Late embryogenesis abundant protein, group 2 | chr2:18226922-18227988 FORWARD LENGTH=325;>AT2G44060.1 | Symbols: | Late embryogenesis abundant protein, group 2 | chr2:18226922-18227988 FORWARD LENGTH=325
16.9538	17.3952	14.3453	15.0054	17.4414	16.9859	14.0991	14.8132				2	2	2	29.8	29.8	29.8	9.405	3.3499e-10	4788500	>AT2G45710.1 | Symbols: | Zinc-binding ribosomal protein family protein | chr2:18831243-18831999 FORWARD LENGTH=84;>AT3G61110.1 | Symbols: ARS27A, RS27A | ribosomal protein S27 | chr3:22611710-22612632 FORWARD LENGTH=86;>AT3G61111.1 | Symbols: | Zinc-binding ribosomal protein family protein | chr3:22613230-22613919 REVERSE LENGTH=86	>AT2G45710.1 | Symbols: | Zinc-binding ribosomal protein family protein | chr2:18831243-18831999 FORWARD LENGTH=84;>AT3G61110.1 | Symbols: ARS27A, RS27A | ribosomal protein S27 | chr3:22611710-22612632 FORWARD LENGTH=86;>AT3G61111.1 | Symbols: | Zinc-binding ribosomal protein family protein | chr3:22613230-22613919 REVERSE LENGTH=86
14.8204	12.5074	16.9565	17.1443	14.3507	13.7443	14.7893	14.838				4	4	4	5.1	5.1	5.1	108.66	3.1382e-24	1096400	>AT2G46520.1 | Symbols: | cellular apoptosis susceptibility protein, putative / importin-alpha re-exporter, putative | chr2:19096867-19099785 FORWARD LENGTH=972	>AT2G46520.1 | Symbols: | cellular apoptosis susceptibility protein, putative / importin-alpha re-exporter, putative | chr2:19096867-19099785 FORWARD LENGTH=972
18.0766	17.9257	16.9622	17.747	18.3265	17.7083	17.9934	17.5468				9	9	9	20.7	20.7	20.7	58.949	7.6389e-24	10226000	>AT3G02530.1 | Symbols: | TCP-1/cpn60 chaperonin family protein | chr3:528806-532457 REVERSE LENGTH=535;>AT5G16070.1 | Symbols: | TCP-1/cpn60 chaperonin family protein | chr5:5247549-5251050 REVERSE LENGTH=535	>AT3G02530.1 | Symbols: | TCP-1/cpn60 chaperonin family protein | chr3:528806-532457 REVERSE LENGTH=535;>AT5G16070.1 | Symbols: | TCP-1/cpn60 chaperonin family protein | chr5:5247549-5251050 REVERSE LENGTH=535
15.5894	13.6775	15.6727	15.3105	15.6461	15.8462	15.1647	15.2494				3	3	3	5.6	5.6	5.6	58.939	1.5734e-08	1334000	>AT3G03960.1 | Symbols: | TCP-1/cpn60 chaperonin family protein | chr3:1024432-1027604 FORWARD LENGTH=549	>AT3G03960.1 | Symbols: | TCP-1/cpn60 chaperonin family protein | chr3:1024432-1027604 FORWARD LENGTH=549
17.0906	16.2281	15.9513	16.8224	12.4414	12.3868	11.527	13.3238				3	3	3	12.7	12.7	12.7	29.624	2.4857e-10	1328000	>AT3G03990.1 | Symbols: | alpha/beta-Hydrolases superfamily protein | chr3:1033788-1034591 FORWARD LENGTH=267	>AT3G03990.1 | Symbols: | alpha/beta-Hydrolases superfamily protein | chr3:1033788-1034591 FORWARD LENGTH=267
16.357	16.2605	16.6364	16.138	16.0587	17.0112	15.8958	14.5546				2	2	2	9.2	9.2	9.2	29.803	2.597e-23	3230700	>AT4G34670.1 | Symbols: | Ribosomal protein S3Ae | chr4:16548724-16550222 FORWARD LENGTH=262;>AT3G04840.1 | Symbols: | Ribosomal protein S3Ae | chr3:1329751-1331418 FORWARD LENGTH=262	>AT4G34670.1 | Symbols: | Ribosomal protein S3Ae | chr4:16548724-16550222 FORWARD LENGTH=262;>AT3G04840.1 | Symbols: | Ribosomal protein S3Ae | chr3:1329751-1331418 FORWARD LENGTH=262
18.1638	18.4474	18.2065	17.9639	18.3554	18.0889	18.1833	18.2004				14	14	13	42.2	42.2	39.4	47.48	1.453e-149	14904000	>AT3G05530.1 | Symbols: RPT5A, ATS6A.2 | regulatory particle triple-A ATPase 5A | chr3:1603540-1605993 FORWARD LENGTH=424;>AT1G09100.1 | Symbols: RPT5B | 26S proteasome AAA-ATPase subunit RPT5B | chr1:2936675-2939258 REVERSE LENGTH=423;>AT4G27680.1 | Symbols: | P-loop containing nucleoside triphosphate hydrolases superfamily protein | chr4:13821263-13823083 FORWARD LENGTH=398;>AT5G53540.1 | Symbo…	>AT3G05530.1 | Symbols: RPT5A, ATS6A.2 | regulatory particle triple-A ATPase 5A | chr3:1603540-1605993 FORWARD LENGTH=424;>AT1G09100.1 | Symbols: RPT5B | 26S proteasome AAA-ATPase subunit RPT5B | chr1:2936675-2939258 REVERSE LENGTH=423
15.3178	16.0064	16.2004	15.2624	15.1734	16.2736	15.6435	15.8065				3	3	3	20.3	20.3	20.3	20.967	5.2298e-13	2539100	>AT5G27850.1 | Symbols: | Ribosomal protein L18e/L15 superfamily protein | chr5:9873169-9874297 FORWARD LENGTH=187;>AT3G05590.1 | Symbols: RPL18 | ribosomal protein L18 | chr3:1621511-1622775 FORWARD LENGTH=187	>AT5G27850.1 | Symbols: | Ribosomal protein L18e/L15 superfamily protein | chr5:9873169-9874297 FORWARD LENGTH=187;>AT3G05590.1 | Symbols: RPL18 | ribosomal protein L18 | chr3:1621511-1622775 FORWARD LENGTH=187
15.745	14.8677	16.1792	15.521	16.1474	16.7838	14.7104	14.7873				4	4	2	10.9	10.9	6.2	58.644	3.0818e-27	2207600	>AT3G06720.2 | Symbols: AT-IMP, ATKAP ALPHA, AIMP ALPHA | importin alpha isoform 1 | chr3:2120559-2123555 FORWARD LENGTH=532;>AT3G06720.1 | Symbols: AT-IMP, ATKAP ALPHA, AIMP ALPHA, IMPA-1, IMPA1 | importin alpha isoform 1 | chr3:2120559-2123555 FORWARD LENGTH=532	>AT3G06720.2 | Symbols: AT-IMP, ATKAP ALPHA, AIMP ALPHA | importin alpha isoform 1 | chr3:2120559-2123555 FORWARD LENGTH=532;>AT3G06720.1 | Symbols: AT-IMP, ATKAP ALPHA, AIMP ALPHA, IMPA-1, IMPA1 | importin alpha isoform 1 | chr3:2120559-2123555 FORWARD LENGTH=532
13.8393	12.6607	14.3779	14.1736	13.4657	13.5361	14.9775	11.9419				2	2	2	1.5	1.5	1.5	193.27	1.0673e-05	645440	>AT3G08530.1 | Symbols: | Clathrin, heavy chain | chr3:2587171-2595411 REVERSE LENGTH=1703;>AT3G11130.1 | Symbols: | Clathrin, heavy chain | chr3:3482575-3491667 REVERSE LENGTH=1705	>AT3G08530.1 | Symbols: | Clathrin, heavy chain | chr3:2587171-2595411 REVERSE LENGTH=1703;>AT3G11130.1 | Symbols: | Clathrin, heavy chain | chr3:3482575-3491667 REVERSE LENGTH=1705
20.5037	20.7765	20.1191	20.3868	21.3925	20.1395	20.3231	20.6028				32	13	12	50.5	22.5	18.5	71.147	0	78580000	>AT3G09440.2 | Symbols: | Heat shock protein 70 (Hsp 70) family protein | chr3:2903434-2905632 REVERSE LENGTH=649;>AT3G09440.1 | Symbols: | Heat shock protein 70 (Hsp 70) family protein | chr3:2903434-2905632 REVERSE LENGTH=649	>AT3G09440.2 | Symbols: | Heat shock protein 70 (Hsp 70) family protein | chr3:2903434-2905632 REVERSE LENGTH=649;>AT3G09440.1 | Symbols: | Heat shock protein 70 (Hsp 70) family protein | chr3:2903434-2905632 REVERSE LENGTH=649
15.9129	16.0002	18.1006	18.0987	17.1565	13.0318	16.4234	16.6618				9	4	4	27.5	15	15	40.575	3.3144e-57	3863900	>AT3G09810.1 | Symbols: IDH-VI | isocitrate dehydrogenase VI | chr3:3008753-3011070 FORWARD LENGTH=374	>AT3G09810.1 | Symbols: IDH-VI | isocitrate dehydrogenase VI | chr3:3008753-3011070 FORWARD LENGTH=374
12.9559	13.4741	12.8668	11.9813	13.4454	12.0309	11.6729	11.5377				1	1	1	18.8	18.8	18.8	7.3705	0.0021155	260780	>AT5G03850.1 | Symbols: | Nucleic acid-binding, OB-fold-like protein | chr5:1028542-1028736 REVERSE LENGTH=64;>AT3G10090.1 | Symbols: | Nucleic acid-binding, OB-fold-like protein | chr3:3108960-3109154 REVERSE LENGTH=64	>AT5G03850.1 | Symbols: | Nucleic acid-binding, OB-fold-like protein | chr5:1028542-1028736 REVERSE LENGTH=64;>AT3G10090.1 | Symbols: | Nucleic acid-binding, OB-fold-like protein | chr3:3108960-3109154 REVERSE LENGTH=64
12.8346	14.5534	13.1136	13.7209	14.4897	14.402	14.1059	14.2694				2	2	2	4.7	4.7	4.7	59.515	2.5614e-06	795740	>AT3G11830.2 | Symbols: | TCP-1/cpn60 chaperonin family protein | chr3:3732734-3736156 FORWARD LENGTH=555;>AT3G11830.1 | Symbols: | TCP-1/cpn60 chaperonin family protein | chr3:3732734-3736156 FORWARD LENGTH=557	>AT3G11830.2 | Symbols: | TCP-1/cpn60 chaperonin family protein | chr3:3732734-3736156 FORWARD LENGTH=555;>AT3G11830.1 | Symbols: | TCP-1/cpn60 chaperonin family protein | chr3:3732734-3736156 FORWARD LENGTH=557
15.3584	16.1381	15.5693	15.2993	16.1957	15.8006	16.2633	16.2489				16	2	2	54.9	6.9	6.9	41.674	4.7417e-105	2710700	>AT3G12110.1 | Symbols: ACT11 | actin-11 | chr3:3858116-3859609 FORWARD LENGTH=377	>AT3G12110.1 | Symbols: ACT11 | actin-11 | chr3:3858116-3859609 FORWARD LENGTH=377
18.3137	19.0094	19.4025	19.1832	18.338	18.9747	19.526	19.6286				31	12	10	54.6	27.5	24.2	71.101	0	27617000	>AT3G12580.1 | Symbols: HSP70, ATHSP70 | heat shock protein 70 | chr3:3991487-3993689 REVERSE LENGTH=650	>AT3G12580.1 | Symbols: HSP70, ATHSP70 | heat shock protein 70 | chr3:3991487-3993689 REVERSE LENGTH=650
13.8743	15.2834	14.8692	15.946	13.8292	14.1968	14.0554	14.0633				1	1	1	4.7	4.7	4.7	31.796	0.00044661	1015000	>AT3G12800.1 | Symbols: SDRB, DECR | short-chain dehydrogenase-reductase B | chr3:4063463-4064757 REVERSE LENGTH=298	>AT3G12800.1 | Symbols: SDRB, DECR | short-chain dehydrogenase-reductase B | chr3:4063463-4064757 REVERSE LENGTH=298
18.0027	18.6196	20.1337	19.2815	18.7858	18.6193	19.0124	19.0127				20	4	3	54.1	7.8	5.6	46.704	3.2503e-188	22250000	>AT3G13920.1 | Symbols: EIF4A1, RH4, TIF4A1 | eukaryotic translation initiation factor 4A1 | chr3:4592635-4594128 REVERSE LENGTH=412;>AT3G13920.3 | Symbols: EIF4A1, RH4, TIF4A1 | eukaryotic translation initiation factor 4A1 | chr3:4592635-4594094 REVERSE LENGTH=402;>AT3G13920.4 | Symbols: EIF4A1 | eukaryotic translation initiation factor 4A1 | chr3:4592635-4594128 REVERSE LENGTH=407;>AT3G13920.2 …	>AT3G13920.1 | Symbols: EIF4A1, RH4, TIF4A1 | eukaryotic translation initiation factor 4A1 | chr3:4592635-4594128 REVERSE LENGTH=412;>AT3G13920.3 | Symbols: EIF4A1, RH4, TIF4A1 | eukaryotic translation initiation factor 4A1 | chr3:4592635-4594094 REVERSE LENGTH=402;>AT3G13920.4 | Symbols: EIF4A1 | eukaryotic translation initiation factor 4A1 | chr3:4592635-4594128 REVERSE LENGTH=407;>AT3G13920.2 …
16.6301	15.2141	16.5244	17.0821	17.4106	16.5214	16.7513	16.4721				4	4	4	14.1	14.1	14.1	39.478	6.0772e-24	4332900	>AT3G14990.3 | Symbols: | Class I glutamine amidotransferase-like superfamily protein | chr3:5047683-5049621 FORWARD LENGTH=369;>AT3G14990.2 | Symbols: | Class I glutamine amidotransferase-like superfamily protein | chr3:5047683-5049621 FORWARD LENGTH=369;>AT3G14990.1 | Symbols: | Class I glutamine amidotransferase-like superfamily protein | chr3:5047510-5049621 FORWARD LENGTH=392	>AT3G14990.3 | Symbols: | Class I glutamine amidotransferase-like superfamily protein | chr3:5047683-5049621 FORWARD LENGTH=369;>AT3G14990.2 | Symbols: | Class I glutamine amidotransferase-like superfamily protein | chr3:5047683-5049621 FORWARD LENGTH=369;>AT3G14990.1 | Symbols: | Class I glutamine amidotransferase-like superfamily protein | chr3:5047510-5049621 FORWARD LENGTH=392
16.5035	16.7251	15.7713	15.7034	17.1401	17.4668	12.1015	16.3372				2	2	2	6.1	6.1	6.1	42.869	5.1196e-16	4394800	>AT3G15000.1 | Symbols: | cobalt ion binding | chr3:5050321-5052121 FORWARD LENGTH=395	>AT3G15000.1 | Symbols: | cobalt ion binding | chr3:5050321-5052121 FORWARD LENGTH=395
12.8853	17.156	13.1531	12.8096	18.2501	19.9685	17.6221	18.2967				16	16	10	21.6	21.6	15.1	124.76	1.1943e-71	16161000	>AT3G16830.1 | Symbols: TPR2 | TOPLESS-related 2 | chr3:5731709-5737531 FORWARD LENGTH=1131	>AT3G16830.1 | Symbols: TPR2 | TOPLESS-related 2 | chr3:5731709-5737531 FORWARD LENGTH=1131
19.3689	20.5394	19.1031	17.974	20.3896	20.798	18.9578	18.6976				12	12	12	43.8	43.8	43.8	42.795	2.0647e-89	49266000	>AT3G17390.1 | Symbols: MTO3, SAMS3, MAT4 | S-adenosylmethionine synthetase family protein | chr3:5952484-5953665 REVERSE LENGTH=393;>AT4G01850.2 | Symbols: SAM-2, MAT2, SAM2, AtSAM2 | S-adenosylmethionine synthetase 2 | chr4:796298-797479 REVERSE LENGTH=393;>AT4G01850.1 | Symbols: SAM-2, MAT2, SAM2, AtSAM2 | S-adenosylmethionine synthetase 2 | chr4:796298-797479 REVERSE LENGTH=393;>AT1G02500.2 |…	>AT3G17390.1 | Symbols: MTO3, SAMS3, MAT4 | S-adenosylmethionine synthetase family protein | chr3:5952484-5953665 REVERSE LENGTH=393
15.1135	15.4308	14.9039	14.6803	15.2895	14.989	14.4056	13.8701				2	2	2	4.5	4.5	4.5	57.775	0.00074978	1406200	>AT3G18190.1 | Symbols: | TCP-1/cpn60 chaperonin family protein | chr3:6232226-6233836 FORWARD LENGTH=536	>AT3G18190.1 | Symbols: | TCP-1/cpn60 chaperonin family protein | chr3:6232226-6233836 FORWARD LENGTH=536
18.1759	18.3782	17.4654	17.8503	19.3187	19.4462	18.6339	18.872				18	11	7	64.2	43.2	34	41.876	1.1623e-115	26151000	>AT3G18780.2 | Symbols: ACT2, DER1, LSR2, ENL2 | actin 2 | chr3:6475535-6476832 FORWARD LENGTH=377;>AT3G18780.1 | Symbols: ACT2, DER1, LSR2, ENL2 | actin 2 | chr3:6475535-6476728 FORWARD LENGTH=371;>AT1G49240.1 | Symbols: ACT8 | actin 8 | chr1:18216539-18217947 FORWARD LENGTH=377	>AT3G18780.2 | Symbols: ACT2, DER1, LSR2, ENL2 | actin 2 | chr3:6475535-6476832 FORWARD LENGTH=377;>AT3G18780.1 | Symbols: ACT2, DER1, LSR2, ENL2 | actin 2 | chr3:6475535-6476728 FORWARD LENGTH=371;>AT1G49240.1 | Symbols: ACT8 | actin 8 | chr1:18216539-18217947 FORWARD LENGTH=377
15.4557	16.0838	15.0332	15.0314	15.0772	16.3386	14.1618	13.1118				3	3	3	6.8	6.8	6.8	59.229	2.8901e-21	2201200	>AT3G20050.1 | Symbols: ATTCP-1, TCP-1 | T-complex protein 1 alpha subunit | chr3:6998544-7002266 REVERSE LENGTH=545	>AT3G20050.1 | Symbols: ATTCP-1, TCP-1 | T-complex protein 1 alpha subunit | chr3:6998544-7002266 REVERSE LENGTH=545
16.9298	18.0942	17.1202	16.8339	17.378	17.9962	16.4902	16.8572				9	7	7	18.5	15.1	15.1	63.609	2.2985e-30	7998400	>AT3G22310.1 | Symbols: PMH1, ATRH9 | putative mitochondrial RNA helicase 1 | chr3:7887382-7889806 FORWARD LENGTH=610	>AT3G22310.1 | Symbols: PMH1, ATRH9 | putative mitochondrial RNA helicase 1 | chr3:7887382-7889806 FORWARD LENGTH=610
17.3911	17.9699	17.7298	16.8741	17.7686	18.213	16.4555	16.299				10	10	8	20.6	20.6	17.2	65.359	6.0433e-29	8286900	>AT3G22330.1 | Symbols: PMH2, ATRH53 | putative mitochondrial RNA helicase 2 | chr3:7892641-7895145 FORWARD LENGTH=616	>AT3G22330.1 | Symbols: PMH2, ATRH53 | putative mitochondrial RNA helicase 2 | chr3:7892641-7895145 FORWARD LENGTH=616
16.4895	16.8471	15.6158	15.9038	17.6279	16.9978	15.8575	15.6814				13	13	5	29.5	29.5	12.1	61.28	2.2321e-83	4911100	>AT3G23990.1 | Symbols: HSP60, HSP60-3B | heat shock protein 60 | chr3:8669013-8672278 FORWARD LENGTH=577	>AT3G23990.1 | Symbols: HSP60, HSP60-3B | heat shock protein 60 | chr3:8669013-8672278 FORWARD LENGTH=577
13.1881	15.7217	14.8499	14.6366	14.6951	15.6567	14.7796	13.8707				1	1	1	4.7	4.7	4.7	21.545	0.00025854	1510600	>AT3G25520.2 | Symbols: ATL5 | ribosomal protein L5 | chr3:9269573-9270434 REVERSE LENGTH=190;>AT5G39740.2 | Symbols: RPL5B | ribosomal protein L5 B | chr5:15903484-15905185 FORWARD LENGTH=301;>AT5G39740.1 | Symbols: OLI7, RPL5B | ribosomal protein L5 B | chr5:15903365-15905185 FORWARD LENGTH=301;>AT3G25520.1 | Symbols: ATL5, PGY3, OLI5, RPL5A | ribosomal protein L5 | chr3:9269573-9271327 REVERSE…	>AT3G25520.2 | Symbols: ATL5 | ribosomal protein L5 | chr3:9269573-9270434 REVERSE LENGTH=190;>AT5G39740.2 | Symbols: RPL5B | ribosomal protein L5 B | chr5:15903484-15905185 FORWARD LENGTH=301;>AT5G39740.1 | Symbols: OLI7, RPL5B | ribosomal protein L5 B | chr5:15903365-15905185 FORWARD LENGTH=301;>AT3G25520.1 | Symbols: ATL5, PGY3, OLI5, RPL5A | ribosomal protein L5 | chr3:9269573-9271327 REVERSE…
12.5009	12.6652	12.6608	13.0598	14.1906	12.2759	12.5958	12.8616				2	2	2	5.3	5.3	5.3	65.597	0.00151	317920	>AT3G25800.1 | Symbols: PDF1, PR 65, PP2AA2 | protein phosphatase 2A subunit A2 | chr3:9422822-9425783 REVERSE LENGTH=587;>AT3G25800.2 | Symbols: PDF1, PR 65, PP2AA2 | protein phosphatase 2A subunit A2 | chr3:9423036-9425783 REVERSE LENGTH=544	>AT3G25800.1 | Symbols: PDF1, PR 65, PP2AA2 | protein phosphatase 2A subunit A2 | chr3:9422822-9425783 REVERSE LENGTH=587;>AT3G25800.2 | Symbols: PDF1, PR 65, PP2AA2 | protein phosphatase 2A subunit A2 | chr3:9423036-9425783 REVERSE LENGTH=544
16.2365	17.4449	13.3805	14.571	17.1435	17.3593	16.8037	17.8785				1	1	1	1.9	1.9	1.9	66.347	0.0013205	5811300	>AT3G26490.1 | Symbols: | Phototropic-responsive NPH3 family protein | chr3:9704142-9706161 FORWARD LENGTH=588	>AT3G26490.1 | Symbols: | Phototropic-responsive NPH3 family protein | chr3:9704142-9706161 FORWARD LENGTH=588
16.1525	16.2192	16.802	16.5322	15.6331	15.0341	16.0105	16.2186				6	6	6	3.9	3.9	3.9	191.45	3.162e-14	3090000	>AT3G43300.2 | Symbols: ATMIN7 | HOPM interactor 7 | chr3:15234235-15245034 REVERSE LENGTH=1727;>AT3G43300.1 | Symbols: ATMIN7, BEN1 | HOPM interactor 7 | chr3:15234235-15245034 REVERSE LENGTH=1758	>AT3G43300.2 | Symbols: ATMIN7 | HOPM interactor 7 | chr3:15234235-15245034 REVERSE LENGTH=1727;>AT3G43300.1 | Symbols: ATMIN7, BEN1 | HOPM interactor 7 | chr3:15234235-15245034 REVERSE LENGTH=1758
18.2337	18.8431	17.24	17.4873	19.0172	19.7395	18.3233	18.3258				16	16	7	46.9	46.9	29.3	46.444	7.6673e-253	24603000	>AT3G44110.1 | Symbols: ATJ3, ATJ | DNAJ homologue 3 | chr3:15869115-15871059 REVERSE LENGTH=420;>AT3G44110.2 | Symbols: ATJ3, ATJ | DNAJ homologue 3 | chr3:15869179-15871059 REVERSE LENGTH=343	>AT3G44110.1 | Symbols: ATJ3, ATJ | DNAJ homologue 3 | chr3:15869115-15871059 REVERSE LENGTH=420;>AT3G44110.2 | Symbols: ATJ3, ATJ | DNAJ homologue 3 | chr3:15869179-15871059 REVERSE LENGTH=343
13.8073	12.3436	13.1398	15.236	16.3494	16.0144	15.4084	14.7407				2	2	2	18.5	18.5	18.5	13.878	1.2768e-06	1566900	>AT5G62300.2 | Symbols: | Ribosomal protein S10p/S20e family protein | chr5:25021388-25022235 REVERSE LENGTH=124;>AT5G62300.1 | Symbols: | Ribosomal protein S10p/S20e family protein | chr5:25021388-25022235 REVERSE LENGTH=124;>AT3G45030.1 | Symbols: | Ribosomal protein S10p/S20e family protein | chr3:16471606-16472312 REVERSE LENGTH=124;>AT3G47370.3 | Symbols: | Ribosomal protein S10p/S20e family…	>AT5G62300.2 | Symbols: | Ribosomal protein S10p/S20e family protein | chr5:25021388-25022235 REVERSE LENGTH=124;>AT5G62300.1 | Symbols: | Ribosomal protein S10p/S20e family protein | chr5:25021388-25022235 REVERSE LENGTH=124;>AT3G45030.1 | Symbols: | Ribosomal protein S10p/S20e family protein | chr3:16471606-16472312 REVERSE LENGTH=124;>AT3G47370.3 | Symbols: | Ribosomal protein S10p/S20e family…
14.1496	15.2803	12.9692	13.0421	14.4013	15.7206	14.0214	12.4527				6	6	6	8.7	8.7	8.7	87.639	5.7998e-11	1061300	>AT3G45190.1 | Symbols: | SIT4 phosphatase-associated family protein | chr3:16541994-16548161 REVERSE LENGTH=789	>AT3G45190.1 | Symbols: | SIT4 phosphatase-associated family protein | chr3:16541994-16548161 REVERSE LENGTH=789
17.909	19.1256	18.0144	17.516	18.2799	18.9386	18.7458	18.7569				17	17	17	27.7	27.7	27.7	102.24	1.6596e-53	15548000	>AT3G48870.2 | Symbols: HSP93-III | Clp ATPase | chr3:18122363-18125915 REVERSE LENGTH=921;>AT3G48870.1 | Symbols: ATCLPC, ATHSP93-III, HSP93-III | Clp ATPase | chr3:18122363-18126008 REVERSE LENGTH=952;>AT5G50920.1 | Symbols: CLPC, ATHSP93-V, HSP93-V, DCA1, CLPC1 | CLPC homologue 1 | chr5:20715710-20719800 REVERSE LENGTH=929;>AT3G45450.1 | Symbols: | Double Clp-N motif-containing P-loop nucleosi…	>AT3G48870.2 | Symbols: HSP93-III | Clp ATPase | chr3:18122363-18125915 REVERSE LENGTH=921;>AT3G48870.1 | Symbols: ATCLPC, ATHSP93-III, HSP93-III | Clp ATPase | chr3:18122363-18126008 REVERSE LENGTH=952;>AT5G50920.1 | Symbols: CLPC, ATHSP93-V, HSP93-V, DCA1, CLPC1 | CLPC homologue 1 | chr5:20715710-20719800 REVERSE LENGTH=929
15.4469	16.0606	15.6876	16.1365	14.9146	16.7094	15.0966	12.5985				2	2	2	17.2	17.2	17.2	23.539	3.7946e-12	2243300	>AT3G49010.4 | Symbols: ATBBC1, BBC1, RSU2 | breast basic conserved 1 | chr3:18166971-18168047 REVERSE LENGTH=204;>AT3G49010.3 | Symbols: ATBBC1, BBC1, RSU2 | breast basic conserved 1 | chr3:18166971-18168047 REVERSE LENGTH=206;>AT3G49010.2 | Symbols: ATBBC1, BBC1, RSU2 | breast basic conserved 1 | chr3:18166971-18168047 REVERSE LENGTH=206;>AT3G49010.1 | Symbols: ATBBC1, BBC1, RSU2 | breast basic…	>AT3G49010.4 | Symbols: ATBBC1, BBC1, RSU2 | breast basic conserved 1 | chr3:18166971-18168047 REVERSE LENGTH=204;>AT3G49010.3 | Symbols: ATBBC1, BBC1, RSU2 | breast basic conserved 1 | chr3:18166971-18168047 REVERSE LENGTH=206;>AT3G49010.2 | Symbols: ATBBC1, BBC1, RSU2 | breast basic conserved 1 | chr3:18166971-18168047 REVERSE LENGTH=206;>AT3G49010.1 | Symbols: ATBBC1, BBC1, RSU2 | breast basic…
14.0642	15.9164	14.6098	13.7613	13.7614	14.8726	13.9399	15.2827				2	2	2	2.4	2.4	2.4	152.52	1.2732e-15	1384400	>AT3G52140.3 | Symbols: | tetratricopeptide repeat (TPR)-containing protein | chr3:19333232-19341295 FORWARD LENGTH=1396;>AT3G52140.1 | Symbols: | tetratricopeptide repeat (TPR)-containing protein | chr3:19333232-19341295 FORWARD LENGTH=1403;>AT3G52140.2 | Symbols: | tetratricopeptide repeat (TPR)-containing protein | chr3:19333232-19341295 FORWARD LENGTH=1407;>AT3G52140.4 | Symbols: | tetratrico…	>AT3G52140.3 | Symbols: | tetratricopeptide repeat (TPR)-containing protein | chr3:19333232-19341295 FORWARD LENGTH=1396;>AT3G52140.1 | Symbols: | tetratricopeptide repeat (TPR)-containing protein | chr3:19333232-19341295 FORWARD LENGTH=1403;>AT3G52140.2 | Symbols: | tetratricopeptide repeat (TPR)-containing protein | chr3:19333232-19341295 FORWARD LENGTH=1407;>AT3G52140.4 | Symbols: | tetratrico…
15.1281	15.4916	15.0138	14.9531	14.835	15.2131	13.429	14.3398				2	2	2	4.1	4.1	4.1	66.025	3.0556e-05	1679000	>AT3G58510.3 | Symbols: | DEA(D/H)-box RNA helicase family protein | chr3:21640608-21643464 FORWARD LENGTH=612;>AT3G58510.2 | Symbols: | DEA(D/H)-box RNA helicase family protein | chr3:21640608-21643464 FORWARD LENGTH=612;>AT3G58510.1 | Symbols: | DEA(D/H)-box RNA helicase family protein | chr3:21640608-21643464 FORWARD LENGTH=612;>AT2G42520.1 | Symbols: | P-loop containing nucleoside triphosphat…	>AT3G58510.3 | Symbols: | DEA(D/H)-box RNA helicase family protein | chr3:21640608-21643464 FORWARD LENGTH=612;>AT3G58510.2 | Symbols: | DEA(D/H)-box RNA helicase family protein | chr3:21640608-21643464 FORWARD LENGTH=612;>AT3G58510.1 | Symbols: | DEA(D/H)-box RNA helicase family protein | chr3:21640608-21643464 FORWARD LENGTH=612;>AT2G42520.1 | Symbols: | P-loop containing nucleoside triphosphat…
16.9165	17.0446	16.035	16.7358	16.235	15.2333	15.2311	15.7248				5	5	5	15.2	15.2	15.2	53.277	3.2444e-14	3058700	>AT5G05620.1 | Symbols: TUBG2, ATGCP2, GCP2 | gamma-tubulin complex protein 2 | chr5:1679340-1681719 FORWARD LENGTH=474;>AT3G61650.1 | Symbols: TUBG1 | gamma-tubulin | chr3:22812601-22815011 REVERSE LENGTH=474	>AT5G05620.1 | Symbols: TUBG2, ATGCP2, GCP2 | gamma-tubulin complex protein 2 | chr5:1679340-1681719 FORWARD LENGTH=474;>AT3G61650.1 | Symbols: TUBG1 | gamma-tubulin | chr3:22812601-22815011 REVERSE LENGTH=474
14.0018	13.8117	13.9809	14.3915	14.734	15.0703	14.5044	15.3041				3	3	3	16.3	16.3	16.3	24.503	3.7681e-08	974730	>AT3G62530.1 | Symbols: | ARM repeat superfamily protein | chr3:23132219-23133121 FORWARD LENGTH=221	>AT3G62530.1 | Symbols: | ARM repeat superfamily protein | chr3:23132219-23133121 FORWARD LENGTH=221
17.211	17.3725	18.1294	18.0519	17.1436	17.3235	17.7951	17.7694				8	8	8	9.9	9.9	9.9	119.72	1.709e-28	7058100	>AT3G63460.2 | Symbols: | transducin family protein / WD-40 repeat family protein | chr3:23431009-23437241 REVERSE LENGTH=1102;>AT3G63460.1 | Symbols: | transducin family protein / WD-40 repeat family protein | chr3:23431009-23437241 REVERSE LENGTH=1104;>AT3G63460.3 | Symbols: | transducin family protein / WD-40 repeat family protein | chr3:23431009-23437241 REVERSE LENGTH=1094	>AT3G63460.2 | Symbols: | transducin family protein / WD-40 repeat family protein | chr3:23431009-23437241 REVERSE LENGTH=1102;>AT3G63460.1 | Symbols: | transducin family protein / WD-40 repeat family protein | chr3:23431009-23437241 REVERSE LENGTH=1104;>AT3G63460.3 | Symbols: | transducin family protein / WD-40 repeat family protein | chr3:23431009-23437241 REVERSE LENGTH=1094
13.2369	14.757	15.6891	14.9465	13.3953	14.5552	13.8161	13.8979				2	2	2	8.5	8.5	8.5	38.325	5.1421e-07	938090	>AT4G01100.1 | Symbols: ADNT1 | adenine nucleotide transporter 1 | chr4:477411-479590 FORWARD LENGTH=352;>AT4G01100.2 | Symbols: ADNT1 | adenine nucleotide transporter 1 | chr4:477411-479590 FORWARD LENGTH=366	>AT4G01100.1 | Symbols: ADNT1 | adenine nucleotide transporter 1 | chr4:477411-479590 FORWARD LENGTH=352;>AT4G01100.2 | Symbols: ADNT1 | adenine nucleotide transporter 1 | chr4:477411-479590 FORWARD LENGTH=366
15.4016	16.5289	15.3062	14.7754	12.4731	13.661	12.1333	13.5576				2	2	2	4.2	4.2	4.2	86.301	7.9434e-05	1026200	>AT4G02570.4 | Symbols: CUL1 | cullin 1 | chr4:1129315-1133435 FORWARD LENGTH=738;>AT4G02570.3 | Symbols: ATCUL1, CUL1, AXR6 | cullin 1 | chr4:1129315-1133435 FORWARD LENGTH=738;>AT4G02570.2 | Symbols: ATCUL1, CUL1, AXR6 | cullin 1 | chr4:1129315-1133435 FORWARD LENGTH=738;>AT4G02570.1 | Symbols: ATCUL1, CUL1, AXR6 | cullin 1 | chr4:1129315-1133435 FORWARD LENGTH=738	>AT4G02570.4 | Symbols: CUL1 | cullin 1 | chr4:1129315-1133435 FORWARD LENGTH=738;>AT4G02570.3 | Symbols: ATCUL1, CUL1, AXR6 | cullin 1 | chr4:1129315-1133435 FORWARD LENGTH=738;>AT4G02570.2 | Symbols: ATCUL1, CUL1, AXR6 | cullin 1 | chr4:1129315-1133435 FORWARD LENGTH=738;>AT4G02570.1 | Symbols: ATCUL1, CUL1, AXR6 | cullin 1 | chr4:1129315-1133435 FORWARD LENGTH=738
13.4087	15.7638	14.6134	14.9848	15.5207	14.3381	15.6618	15.5345				3	2	2	9.3	5.9	5.9	49.409	1.7516e-25	1655800	>AT4G02930.1 | Symbols: | GTP binding Elongation factor Tu family protein | chr4:1295751-1298354 REVERSE LENGTH=454	>AT4G02930.1 | Symbols: | GTP binding Elongation factor Tu family protein | chr4:1295751-1298354 REVERSE LENGTH=454
18.2985	20.0236	20.1392	18.8618	18.4982	20.4753	19.4666	20.9502				25	1	1	65.8	3.1	3.1	49.537	0	41706000	>AT4G14960.2 | Symbols: TUA6 | Tubulin/FtsZ family protein | chr4:8548769-8550319 REVERSE LENGTH=450;>AT4G14960.1 | Symbols: TUA6 | Tubulin/FtsZ family protein | chr4:8548753-8550319 REVERSE LENGTH=427	>AT4G14960.2 | Symbols: TUA6 | Tubulin/FtsZ family protein | chr4:8548769-8550319 REVERSE LENGTH=450;>AT4G14960.1 | Symbols: TUA6 | Tubulin/FtsZ family protein | chr4:8548753-8550319 REVERSE LENGTH=427
15.3305	15.1719	14.8168	15.3902	15.2418	15.5649	14.9542	13.239				1	1	1	2.6	2.6	2.6	44.02	4.4678e-06	1422400	>AT4G19006.1 | Symbols: | Proteasome component (PCI) domain protein | chr4:10409349-10411347 REVERSE LENGTH=386	>AT4G19006.1 | Symbols: | Proteasome component (PCI) domain protein | chr4:10409349-10411347 REVERSE LENGTH=386
17.3708	18.9854	17.8273	18.1367	18.4896	19.0767	18.3495	18.7473				9	9	8	26.7	26.7	23.5	51.63	6.3623e-90	17942000	>AT4G20360.1 | Symbols: ATRAB8D, ATRABE1B, RABE1b | RAB GTPase homolog E1B | chr4:10990036-10991466 FORWARD LENGTH=476	>AT4G20360.1 | Symbols: ATRAB8D, ATRABE1B, RABE1b | RAB GTPase homolog E1B | chr4:10990036-10991466 FORWARD LENGTH=476
16.7935	18.4	17.631	16.9942	18.3954	18.2505	17.8065	17.7811				28	10	4	76.1	35.8	14.2	49.657	0	11961000	>AT4G20890.1 | Symbols: TUB9 | tubulin beta-9 chain | chr4:11182218-11183840 FORWARD LENGTH=444	>AT4G20890.1 | Symbols: TUB9 | tubulin beta-9 chain | chr4:11182218-11183840 FORWARD LENGTH=444
17.1386	16.7087	16.3305	16.0463	16.3906	16.4696	15.5937	15.3641				11	11	3	17.3	17.3	5.3	76.507	1.6718e-49	3870500	>AT4G24280.1 | Symbols: cpHsc70-1 | chloroplast heat shock protein 70-1 | chr4:12590094-12593437 FORWARD LENGTH=718	>AT4G24280.1 | Symbols: cpHsc70-1 | chloroplast heat shock protein 70-1 | chr4:12590094-12593437 FORWARD LENGTH=718
12.0261	15.4841	14.2191	15.2953	15.108	15.9775	13.8712	13.8951				5	5	5	10.2	10.2	10.2	76.252	2.1782e-20	1531500	>AT4G25530.1 | Symbols: FWA, HDG6 | FLOWERING WAGENINGEN | chr4:13039312-13042242 FORWARD LENGTH=686	>AT4G25530.1 | Symbols: FWA, HDG6 | FLOWERING WAGENINGEN | chr4:13039312-13042242 FORWARD LENGTH=686
15.9106	15.6585	15.7434	16.5326	16.9601	15.6834	15.0726	15.4266				2	2	2	7	7	7	29.213	0.0017872	2665400	>AT5G52470.2 | Symbols: FIB1, FBR1, ATFIB1, ATFBR1, SKIP7 | fibrillarin 1 | chr5:21294290-21296409 FORWARD LENGTH=273;>AT5G52470.1 | Symbols: FIB1, FBR1, ATFIB1, ATFBR1, SKIP7 | fibrillarin 1 | chr5:21294290-21296509 FORWARD LENGTH=308;>AT4G25630.1 | Symbols: FIB2, ATFIB2 | fibrillarin 2 | chr4:13074239-13076205 FORWARD LENGTH=320;>AT5G52490.1 | Symbols: | Fibrillarin family protein | chr5:212988…	>AT5G52470.2 | Symbols: FIB1, FBR1, ATFIB1, ATFBR1, SKIP7 | fibrillarin 1 | chr5:21294290-21296409 FORWARD LENGTH=273;>AT5G52470.1 | Symbols: FIB1, FBR1, ATFIB1, ATFBR1, SKIP7 | fibrillarin 1 | chr5:21294290-21296509 FORWARD LENGTH=308;>AT4G25630.1 | Symbols: FIB2, ATFIB2 | fibrillarin 2 | chr4:13074239-13076205 FORWARD LENGTH=320;>AT5G52490.1 | Symbols: | Fibrillarin family protein | chr5:212988…
15.8957	17.3776	16.7482	15.7607	15.6733	18.8998	17.1898	16.8734				1	1	1	1.7	1.7	1.7	103.31	0.0077973	7941300	>AT4G30825.1 | Symbols: | Tetratricopeptide repeat (TPR)-like superfamily protein | chr4:15009605-15012319 FORWARD LENGTH=904	>AT4G30825.1 | Symbols: | Tetratricopeptide repeat (TPR)-like superfamily protein | chr4:15009605-15012319 FORWARD LENGTH=904
12.4966	13.6632	14.268	14.3233	14.6196	15.2575	14.4674	14.7594				4	4	4	5.6	5.6	5.6	106.08	7.8892e-08	839060	>AT4G31490.1 | Symbols: | Coatomer, beta subunit | chr4:15269460-15272693 FORWARD LENGTH=948;>AT4G31480.2 | Symbols: | Coatomer, beta subunit | chr4:15264145-15267384 FORWARD LENGTH=948;>AT4G31480.1 | Symbols: | Coatomer, beta subunit | chr4:15264145-15267384 FORWARD LENGTH=948	>AT4G31490.1 | Symbols: | Coatomer, beta subunit | chr4:15269460-15272693 FORWARD LENGTH=948;>AT4G31480.2 | Symbols: | Coatomer, beta subunit | chr4:15264145-15267384 FORWARD LENGTH=948;>AT4G31480.1 | Symbols: | Coatomer, beta subunit | chr4:15264145-15267384 FORWARD LENGTH=948
15.8924	15.7064	16.9553	16.8795	16.5934	15.8126	16.5441	16.333				7	7	3	26.7	26.7	12	39.626	2.245e-23	3087400	>AT4G35260.1 | Symbols: IDH1, IDH-I | isocitrate dehydrogenase 1 | chr4:16774494-16776233 REVERSE LENGTH=367;>AT4G35650.1 | Symbols: IDH-III | isocitrate dehydrogenase III | chr4:16908584-16909973 FORWARD LENGTH=368	>AT4G35260.1 | Symbols: IDH1, IDH-I | isocitrate dehydrogenase 1 | chr4:16774494-16776233 REVERSE LENGTH=367
20.143	21.2408	19.2893	19.1903	20.8204	21.176	19.7631	20.0803				22	22	19	40.3	40.3	34.9	73.074	2.6137e-159	76670000	>AT4G37910.1 | Symbols: mtHsc70-1 | mitochondrial heat shock protein 70-1 | chr4:17825368-17828099 REVERSE LENGTH=682	>AT4G37910.1 | Symbols: mtHsc70-1 | mitochondrial heat shock protein 70-1 | chr4:17825368-17828099 REVERSE LENGTH=682
17.8812	18.462	18.13	17.9037	18.3065	17.9012	17.77	18.2191				24	7	6	42.1	14.9	13.3	71.386	0	11546000	>AT5G02490.1 | Symbols: | Heat shock protein 70 (Hsp 70) family protein | chr5:550296-552565 REVERSE LENGTH=653;>AT1G56410.1 | Symbols: ERD2, HSP70T-1 | heat shock protein 70 (Hsp 70) family protein | chr1:21117147-21119241 FORWARD LENGTH=617	>AT5G02490.1 | Symbols: | Heat shock protein 70 (Hsp 70) family protein | chr5:550296-552565 REVERSE LENGTH=653;>AT1G56410.1 | Symbols: ERD2, HSP70T-1 | heat shock protein 70 (Hsp 70) family protein | chr1:21117147-21119241 FORWARD LENGTH=617
20.3761	20.9678	19.6721	20.1122	21.0298	21.2497	20.6894	20.7115				37	37	12	59.6	59.6	24.9	71.357	0	85109000	>AT5G02500.1 | Symbols: HSC70-1, HSP70-1, AT-HSC70-1, HSC70 | heat shock cognate protein 70-1 | chr5:554055-556334 REVERSE LENGTH=651;>AT5G02500.2 | Symbols: HSC70-1, HSP70-1, AT-HSC70-1, HSC70 | heat shock cognate protein 70-1 | chr5:554055-556334 REVERSE LENGTH=521	>AT5G02500.1 | Symbols: HSC70-1, HSP70-1, AT-HSC70-1, HSC70 | heat shock cognate protein 70-1 | chr5:554055-556334 REVERSE LENGTH=651;>AT5G02500.2 | Symbols: HSC70-1, HSP70-1, AT-HSC70-1, HSC70 | heat shock cognate protein 70-1 | chr5:554055-556334 REVERSE LENGTH=521
18.693	19.3601	19.9763	19.9696	19.3286	18.9155	18.9002	19.1674				11	11	6	37.2	37.2	24.6	40.624	5.5024e-90	24476000	>AT5G03290.1 | Symbols: IDH-V | isocitrate dehydrogenase V | chr5:794043-795939 FORWARD LENGTH=374	>AT5G03290.1 | Symbols: IDH-V | isocitrate dehydrogenase V | chr5:794043-795939 FORWARD LENGTH=374
15.0075	16.7883	15.0958	14.8639	15.7832	15.7632	15.3311	12.1994				3	3	3	8	8	8	57.718	1.5675e-13	2940000	>AT5G05010.2 | Symbols: | clathrin adaptor complexes medium subunit family protein | chr5:1477137-1479872 FORWARD LENGTH=527;>AT5G05010.1 | Symbols: | clathrin adaptor complexes medium subunit family protein | chr5:1477137-1479872 FORWARD LENGTH=527	>AT5G05010.2 | Symbols: | clathrin adaptor complexes medium subunit family protein | chr5:1477137-1479872 FORWARD LENGTH=527;>AT5G05010.1 | Symbols: | clathrin adaptor complexes medium subunit family protein | chr5:1477137-1479872 FORWARD LENGTH=527
18.936	19.6535	19.1645	18.717	19.4488	20.0048	19.2826	19.6538				18	18	18	47.3	47.3	47.3	59.712	1.5503e-140	33918000	>AT5G08690.1 | Symbols: | ATP synthase alpha/beta family protein | chr5:2825739-2828352 FORWARD LENGTH=556;>AT5G08670.1 | Symbols: | ATP synthase alpha/beta family protein | chr5:2818395-2821149 REVERSE LENGTH=556;>AT5G08680.1 | Symbols: | ATP synthase alpha/beta family protein | chr5:2821992-2824683 FORWARD LENGTH=559;>ATCG00480.1 | Symbols: ATPB, PB | ATP synthase subunit beta | chrC:52660-5415…	>AT5G08690.1 | Symbols: | ATP synthase alpha/beta family protein | chr5:2825739-2828352 FORWARD LENGTH=556;>AT5G08670.1 | Symbols: | ATP synthase alpha/beta family protein | chr5:2818395-2821149 REVERSE LENGTH=556;>AT5G08680.1 | Symbols: | ATP synthase alpha/beta family protein | chr5:2821992-2824683 FORWARD LENGTH=559
19.0173	20.0386	18.5982	18.6515	19.7155	20.1143	18.937	19.3534				18	15	15	34.8	29.3	29.3	72.99	3.9265e-167	35840000	>AT5G09590.1 | Symbols: MTHSC70-2, HSC70-5 | mitochondrial HSO70 2 | chr5:2975721-2978508 FORWARD LENGTH=682;>AT4G32208.1 | Symbols: | heat shock protein 70 (Hsp 70) family protein | chr4:15558753-15559650 REVERSE LENGTH=153	>AT5G09590.1 | Symbols: MTHSC70-2, HSC70-5 | mitochondrial HSO70 2 | chr5:2975721-2978508 FORWARD LENGTH=682
18.6225	18.6854	18.1697	19.2458	19.4513	18.7486	20.0579	20.1743				19	19	6	68.4	68.4	28.9	41.735	6.8562e-213	35180000	>AT5G09810.1 | Symbols: ACT7 | actin 7 | chr5:3052809-3054220 FORWARD LENGTH=377	>AT5G09810.1 | Symbols: ACT7 | actin 7 | chr5:3052809-3054220 FORWARD LENGTH=377
15.9114	14.9562	15.9309	16.0661	15.2482	15.5146	15.3708	15.7524				3	3	3	7.2	7.2	7.2	50.837	1.0506e-06	2395600	>AT5G09900.1 | Symbols: EMB2107, RPN5A, MSA | 26S proteasome regulatory subunit, putative (RPN5) | chr5:3089462-3092434 REVERSE LENGTH=442;>AT5G09900.3 | Symbols: EMB2107, RPN5A, MSA | 26S proteasome regulatory subunit, putative (RPN5) | chr5:3089406-3092434 REVERSE LENGTH=462;>AT5G09900.2 | Symbols: EMB2107, RPN5A, MSA | 26S proteasome regulatory subunit, putative (RPN5) | chr5:3089462-3092434 R…	>AT5G09900.1 | Symbols: EMB2107, RPN5A, MSA | 26S proteasome regulatory subunit, putative (RPN5) | chr5:3089462-3092434 REVERSE LENGTH=442;>AT5G09900.3 | Symbols: EMB2107, RPN5A, MSA | 26S proteasome regulatory subunit, putative (RPN5) | chr5:3089406-3092434 REVERSE LENGTH=462;>AT5G09900.2 | Symbols: EMB2107, RPN5A, MSA | 26S proteasome regulatory subunit, putative (RPN5) | chr5:3089462-3092434 R…
17.6367	16.5255	16.3231	15.2939	17.5081	16.9286	15.8836	15.7627				2	2	2	7.9	7.9	7.9	39.64	4.2133e-07	4504700	>AT5G11420.1 | Symbols: | Protein of unknown function, DUF642 | chr5:3644655-3646991 FORWARD LENGTH=366;>AT5G25460.1 | Symbols: | Protein of unknown function, DUF642 | chr5:8863430-8865394 FORWARD LENGTH=369	>AT5G11420.1 | Symbols: | Protein of unknown function, DUF642 | chr5:3644655-3646991 FORWARD LENGTH=366;>AT5G25460.1 | Symbols: | Protein of unknown function, DUF642 | chr5:8863430-8865394 FORWARD LENGTH=369
18.6779	18.6532	17.4516	17.321	18.7819	18.9946	17.476	18.3745				25	7	6	66.1	24.5	20.5	50.585	6.1489e-182	17767000	>AT5G12250.1 | Symbols: TUB6 | beta-6 tubulin | chr5:3961317-3962971 REVERSE LENGTH=449	>AT5G12250.1 | Symbols: TUB6 | beta-6 tubulin | chr5:3961317-3962971 REVERSE LENGTH=449
12.4111	12.7191	16.9533	17.3555	14.3666	14.213	14.36	11.467				6	6	6	9.1	9.1	9.1	89.036	2.9326e-16	1219600	>AT5G12370.3 | Symbols: SEC10 | exocyst complex component sec10 | chr5:4003002-4008445 REVERSE LENGTH=820;>AT5G12370.2 | Symbols: SEC10 | exocyst complex component sec10 | chr5:4003002-4008445 REVERSE LENGTH=825;>AT5G12370.1 | Symbols: SEC10 | exocyst complex component sec10 | chr5:4003002-4008445 REVERSE LENGTH=825	>AT5G12370.3 | Symbols: SEC10 | exocyst complex component sec10 | chr5:4003002-4008445 REVERSE LENGTH=820;>AT5G12370.2 | Symbols: SEC10 | exocyst complex component sec10 | chr5:4003002-4008445 REVERSE LENGTH=825;>AT5G12370.1 | Symbols: SEC10 | exocyst complex component sec10 | chr5:4003002-4008445 REVERSE LENGTH=825
14.8411	15.9797	15.6586	14.8647	14.2685	14.7466	13.9334	14.3061				2	2	2	10	10	10	22.06	0.0012983	1761900	>AT5G16130.1 | Symbols: | Ribosomal protein S7e family protein | chr5:5268984-5269912 FORWARD LENGTH=190;>AT3G02560.2 | Symbols: | Ribosomal protein S7e family protein | chr3:542341-543168 FORWARD LENGTH=191;>AT3G02560.1 | Symbols: | Ribosomal protein S7e family protein | chr3:542341-543168 FORWARD LENGTH=191	>AT5G16130.1 | Symbols: | Ribosomal protein S7e family protein | chr5:5268984-5269912 FORWARD LENGTH=190;>AT3G02560.2 | Symbols: | Ribosomal protein S7e family protein | chr3:542341-543168 FORWARD LENGTH=191;>AT3G02560.1 | Symbols: | Ribosomal protein S7e family protein | chr3:542341-543168 FORWARD LENGTH=191
19.5372	19.7481	19.0935	19.1559	18.2086	19.1456	17.786	17.7709				4	4	4	14.6	14.6	14.6	26.927	1.906e-12	25031000	>AT5G16390.2 | Symbols: CAC1, CAC1A, BCCP, BCCP1, CAC1-A, BCCP-1 | chloroplastic acetylcoenzyme A carboxylase 1 | chr5:5361554-5363020 REVERSE LENGTH=254;>AT5G16390.1 | Symbols: CAC1, CAC1A, BCCP, BCCP1 | chloroplastic acetylcoenzyme A carboxylase 1 | chr5:5361098-5363020 REVERSE LENGTH=280;>AT5G15530.1 | Symbols: BCCP2, CAC1-B | biotin carboxyl carrier protein 2 | chr5:5038955-5040437 FORWARD LE…	>AT5G16390.2 | Symbols: CAC1, CAC1A, BCCP, BCCP1, CAC1-A, BCCP-1 | chloroplastic acetylcoenzyme A carboxylase 1 | chr5:5361554-5363020 REVERSE LENGTH=254;>AT5G16390.1 | Symbols: CAC1, CAC1A, BCCP, BCCP1 | chloroplastic acetylcoenzyme A carboxylase 1 | chr5:5361098-5363020 REVERSE LENGTH=280
14.9617	15.7432	14.093	13.9375	13.5638	15.8078	13.2303	13.765				2	2	2	2.5	2.5	2.5	92.951	6.319e-07	1169300	>AT5G18230.1 | Symbols: | transcription regulator NOT2/NOT3/NOT5 family protein | chr5:6021610-6027031 REVERSE LENGTH=843;>AT5G18230.2 | Symbols: | transcription regulator NOT2/NOT3/NOT5 family protein | chr5:6021610-6027031 REVERSE LENGTH=845	>AT5G18230.1 | Symbols: | transcription regulator NOT2/NOT3/NOT5 family protein | chr5:6021610-6027031 REVERSE LENGTH=843;>AT5G18230.2 | Symbols: | transcription regulator NOT2/NOT3/NOT5 family protein | chr5:6021610-6027031 REVERSE LENGTH=845
14.2852	14.7302	15.1833	15.5689	14.6629	13.8525	14.8158	15.7853				7	7	2	44.4	44.4	8.3	16.544	4.6523e-28	1008400	>AT5G18380.2 | Symbols: | Ribosomal protein S5 domain 2-like superfamily protein | chr5:6090128-6090693 REVERSE LENGTH=144;>AT5G18380.1 | Symbols: | Ribosomal protein S5 domain 2-like superfamily protein | chr5:6090253-6090693 REVERSE LENGTH=146;>AT5G18380.3 | Symbols: | Ribosomal protein S5 domain 2-like superfamily protein | chr5:6090128-6090693 REVERSE LENGTH=139;>AT3G04230.1 | Symbols: | Ribo…	>AT5G18380.2 | Symbols: | Ribosomal protein S5 domain 2-like superfamily protein | chr5:6090128-6090693 REVERSE LENGTH=144;>AT5G18380.1 | Symbols: | Ribosomal protein S5 domain 2-like superfamily protein | chr5:6090253-6090693 REVERSE LENGTH=146;>AT5G18380.3 | Symbols: | Ribosomal protein S5 domain 2-like superfamily protein | chr5:6090128-6090693 REVERSE LENGTH=139;>AT3G04230.1 | Symbols: | Ribo…
18.2595	19.8709	19.5931	20.0057	19.7388	20.1427	20.3566	20.8823				19	7	6	49.8	22	18.2	49.654	1.9722e-235	51127000	>AT5G19780.1 | Symbols: TUA5 | tubulin alpha-5 | chr5:6687212-6688926 FORWARD LENGTH=450;>AT5G19770.1 | Symbols: TUA3 | tubulin alpha-3 | chr5:6682761-6684474 REVERSE LENGTH=450	>AT5G19780.1 | Symbols: TUA5 | tubulin alpha-5 | chr5:6687212-6688926 FORWARD LENGTH=450;>AT5G19770.1 | Symbols: TUA3 | tubulin alpha-3 | chr5:6682761-6684474 REVERSE LENGTH=450
16.7001	16.5507	15.9954	15.32	16.6598	16.8223	15.6154	15.4432				7	6	6	22	19.1	19.1	47.156	1.6906e-24	3364200	>AT5G20000.1 | Symbols: | AAA-type ATPase family protein | chr5:6756915-6759550 FORWARD LENGTH=419;>AT5G19990.1 | Symbols: RPT6A, ATSUG1 | regulatory particle triple-A ATPase 6A | chr5:6752144-6754918 FORWARD LENGTH=419	>AT5G20000.1 | Symbols: | AAA-type ATPase family protein | chr5:6756915-6759550 FORWARD LENGTH=419;>AT5G19990.1 | Symbols: RPT6A, ATSUG1 | regulatory particle triple-A ATPase 6A | chr5:6752144-6754918 FORWARD LENGTH=419
18.1281	17.9982	17.649	17.7722	18.2523	18.6243	18.5977	18.6993				15	15	15	45	45	45	57.285	2.1963e-88	14200000	>AT5G20890.1 | Symbols: | TCP-1/cpn60 chaperonin family protein | chr5:7087020-7089906 REVERSE LENGTH=527	>AT5G20890.1 | Symbols: | TCP-1/cpn60 chaperonin family protein | chr5:7087020-7089906 REVERSE LENGTH=527
16.0459	17.4351	15.8824	16.7221	17.0554	17.8282	16.4264	16.9259				11	2	2	24.3	6.7	6.7	46.438	8.6253e-178	6342800	>AT5G22060.1 | Symbols: ATJ2, J2 | DNAJ homologue 2 | chr5:7303798-7305668 REVERSE LENGTH=419	>AT5G22060.1 | Symbols: ATJ2, J2 | DNAJ homologue 2 | chr5:7303798-7305668 REVERSE LENGTH=419
17.3751	18.0774	16.9877	17.5888	18.212	18.1558	17.7037	17.788				8	8	8	22.7	22.7	22.7	50.323	3.624e-45	10777000	>AT5G22330.1 | Symbols: ATTIP49A, RIN1 | P-loop containing nucleoside triphosphate hydrolases superfamily protein | chr5:7391026-7394071 REVERSE LENGTH=458	>AT5G22330.1 | Symbols: ATTIP49A, RIN1 | P-loop containing nucleoside triphosphate hydrolases superfamily protein | chr5:7391026-7394071 REVERSE LENGTH=458
16.489	16.4684	15.6196	15.7911	16.8826	16.3262	15.2681	16.0065				4	4	4	20.8	20.8	20.8	29.207	2.5777e-09	3168100	>AT5G23540.2 | Symbols: | Mov34/MPN/PAD-1 family protein | chr5:7938109-7939339 FORWARD LENGTH=259;>AT5G23540.1 | Symbols: | Mov34/MPN/PAD-1 family protein | chr5:7937772-7939339 FORWARD LENGTH=308	>AT5G23540.2 | Symbols: | Mov34/MPN/PAD-1 family protein | chr5:7938109-7939339 FORWARD LENGTH=259;>AT5G23540.1 | Symbols: | Mov34/MPN/PAD-1 family protein | chr5:7937772-7939339 FORWARD LENGTH=308
13.9874	16.5714	12.4186	13.0999	16.4107	16.1335	16.1029	17.2409				25	1	1	63.7	2.4	2.4	50.606	0	3227100	>AT5G23860.2 | Symbols: TUB8 | tubulin beta 8 | chr5:8042962-8044528 FORWARD LENGTH=449;>AT5G23860.1 | Symbols: TUB8 | tubulin beta 8 | chr5:8042962-8044528 FORWARD LENGTH=449	>AT5G23860.2 | Symbols: TUB8 | tubulin beta 8 | chr5:8042962-8044528 FORWARD LENGTH=449;>AT5G23860.1 | Symbols: TUB8 | tubulin beta 8 | chr5:8042962-8044528 FORWARD LENGTH=449
16.5875	16.6869	16.8612	16.8578	15.3988	16.6555	17.2081	17.1787				10	10	10	10.5	10.5	10.5	148.07	1.0765e-32	4020200	>AT5G24710.1 | Symbols: | Transducin/WD40 repeat-like superfamily protein | chr5:8459148-8467920 REVERSE LENGTH=1377	>AT5G24710.1 | Symbols: | Transducin/WD40 repeat-like superfamily protein | chr5:8459148-8467920 REVERSE LENGTH=1377
15.7287	15.3611	16.0182	15.5903	16.1049	12.6397	15.8031	15.6063				3	3	3	5.9	5.9	5.9	60.339	1.2251e-06	2000200	>AT5G26360.1 | Symbols: | TCP-1/cpn60 chaperonin family protein | chr5:9255561-9258891 REVERSE LENGTH=555	>AT5G26360.1 | Symbols: | TCP-1/cpn60 chaperonin family protein | chr5:9255561-9258891 REVERSE LENGTH=555
14.2309	14.0449	13.5813	12.6007	14.2358	13.7242	13.7975	13.7863				2	2	2	2.7	2.7	2.7	103.93	0.0010127	605930	>AT5G26860.1 | Symbols: LON_ARA_ARA, LON1 | lon protease 1 | chr5:9451183-9456631 FORWARD LENGTH=940;>AT3G05780.1 | Symbols: LON3 | lon protease 3 | chr3:1714941-1719608 REVERSE LENGTH=924	>AT5G26860.1 | Symbols: LON_ARA_ARA, LON1 | lon protease 1 | chr5:9451183-9456631 FORWARD LENGTH=940;>AT3G05780.1 | Symbols: LON3 | lon protease 3 | chr3:1714941-1719608 REVERSE LENGTH=924
13.9927	12.4346	12.5927	13.0864	13.9792	16.0034	12.5881	11.6843				8	4	3	8.1	3.9	3.2	122.66	8.3574e-26	781280	>AT5G27030.1 | Symbols: TPR3 | TOPLESS-related 3 | chr5:9508913-9515263 REVERSE LENGTH=1108;>AT5G27030.2 | Symbols: TPR3 | TOPLESS-related 3 | chr5:9508913-9515263 REVERSE LENGTH=1134	>AT5G27030.1 | Symbols: TPR3 | TOPLESS-related 3 | chr5:9508913-9515263 REVERSE LENGTH=1108;>AT5G27030.2 | Symbols: TPR3 | TOPLESS-related 3 | chr5:9508913-9515263 REVERSE LENGTH=1134
16.4626	16.7673	16.1407	15.7849	16.5034	17.1968	16.014	16.4973				9	7	7	15.7	13.2	13.2	73.628	6.4219e-98	4723000	>AT5G28540.1 | Symbols: BIP1 | heat shock protein 70 (Hsp 70) family protein | chr5:10540665-10543274 REVERSE LENGTH=669;>AT5G42020.1 | Symbols: BIP, BIP2 | Heat shock protein 70 (Hsp 70) family protein | chr5:16807697-16810480 REVERSE LENGTH=668;>AT5G42020.2 | Symbols: BIP | Heat shock protein 70 (Hsp 70) family protein | chr5:16807697-16810480 REVERSE LENGTH=613;>AT1G09080.2 | Symbols: BIP3 | H…	>AT5G28540.1 | Symbols: BIP1 | heat shock protein 70 (Hsp 70) family protein | chr5:10540665-10543274 REVERSE LENGTH=669;>AT5G42020.1 | Symbols: BIP, BIP2 | Heat shock protein 70 (Hsp 70) family protein | chr5:16807697-16810480 REVERSE LENGTH=668;>AT5G42020.2 | Symbols: BIP | Heat shock protein 70 (Hsp 70) family protein | chr5:16807697-16810480 REVERSE LENGTH=613
20.9636	21.34	20.724	20.7796	20.4146	20.5456	19.3977	19.9658				15	15	15	37.2	37.2	37.2	58.386	8.9028e-181	70455000	>AT5G35360.1 | Symbols: CAC2 | acetyl Co-enzyme a carboxylase biotin carboxylase subunit | chr5:13584300-13588268 FORWARD LENGTH=537;>AT5G35360.3 | Symbols: CAC2 | acetyl Co-enzyme a carboxylase biotin carboxylase subunit | chr5:13584300-13588163 FORWARD LENGTH=555;>AT5G35360.2 | Symbols: CAC2 | acetyl Co-enzyme a carboxylase biotin carboxylase subunit | chr5:13584300-13587827 FORWARD LENGTH=499	>AT5G35360.1 | Symbols: CAC2 | acetyl Co-enzyme a carboxylase biotin carboxylase subunit | chr5:13584300-13588268 FORWARD LENGTH=537;>AT5G35360.3 | Symbols: CAC2 | acetyl Co-enzyme a carboxylase biotin carboxylase subunit | chr5:13584300-13588163 FORWARD LENGTH=555;>AT5G35360.2 | Symbols: CAC2 | acetyl Co-enzyme a carboxylase biotin carboxylase subunit | chr5:13584300-13587827 FORWARD LENGTH=499
16.2952	16.4296	15.8453	16.6451	16.7085	16.1589	16.5981	16.713				6	6	6	11.3	11.3	11.3	81.181	1.2508e-32	3915000	>AT5G37510.1 | Symbols: EMB1467, CI76 | NADH-ubiquinone dehydrogenase, mitochondrial, putative | chr5:14897490-14900352 FORWARD LENGTH=745;>AT5G37510.2 | Symbols: EMB1467, CI76 | NADH-ubiquinone dehydrogenase, mitochondrial, putative | chr5:14897490-14900447 FORWARD LENGTH=748	>AT5G37510.1 | Symbols: EMB1467, CI76 | NADH-ubiquinone dehydrogenase, mitochondrial, putative | chr5:14897490-14900352 FORWARD LENGTH=745;>AT5G37510.2 | Symbols: EMB1467, CI76 | NADH-ubiquinone dehydrogenase, mitochondrial, putative | chr5:14897490-14900447 FORWARD LENGTH=748
14.1625	14.382	13.8491	14.6801	14.8328	14.8374	14.6325	12.4848				2	2	2	24.6	24.6	24.6	13.109	0.00064049	993550	>AT5G42980.1 | Symbols: ATTRX3, ATH3, ATTRXH3, TRXH3, TRX3 | thioredoxin 3 | chr5:17242772-17243718 FORWARD LENGTH=118	>AT5G42980.1 | Symbols: ATTRX3, ATH3, ATTRXH3, TRXH3, TRX3 | thioredoxin 3 | chr5:17242772-17243718 FORWARD LENGTH=118
14.5905	15.9449	15.0699	14.7386	13.0852	12.9201	12.749	14.7625				10	9	1	35.8	32.8	2.8	44.816	6.0752e-41	877730	>AT5G43010.1 | Symbols: RPT4A | regulatory particle triple-A ATPase 4A | chr5:17248563-17251014 REVERSE LENGTH=399	>AT5G43010.1 | Symbols: RPT4A | regulatory particle triple-A ATPase 4A | chr5:17248563-17251014 REVERSE LENGTH=399
20.3234	20.894	19.737	19.8343	20.9908	20.7543	19.9929	20.2861				27	5	5	75.5	20.7	20.7	49.823	0	68270000	>AT5G44340.1 | Symbols: TUB4 | tubulin beta chain 4 | chr5:17859442-17860994 REVERSE LENGTH=444;CON__ENSEMBL:ENSBTAP00000025008	>AT5G44340.1 | Symbols: TUB4 | tubulin beta chain 4 | chr5:17859442-17860994 REVERSE LENGTH=444
15.3111	15.2657	14.6484	15.1429	14.4576	14.343	14.6302	14.0682				9	1	1	14.2	2.2	2.2	76.996	4.4619e-52	1098500	>AT5G49910.1 | Symbols: CPHSC70-2EAT SHOCK PROTEIN 70-2, HSC70-7, cpHsc70-2 | chloroplast heat shock protein 70-2 | chr5:20303470-20306295 FORWARD LENGTH=718	>AT5G49910.1 | Symbols: CPHSC70-2EAT SHOCK PROTEIN 70-2, HSC70-7, cpHsc70-2 | chloroplast heat shock protein 70-2 | chr5:20303470-20306295 FORWARD LENGTH=718
15.8822	15.0008	15.0645	15.577	16.5513	14.9663	16.7711	16.6193				4	4	4	13.5	13.5	13.5	39.175	4.1117e-08	2012100	>AT5G50850.1 | Symbols: MAB1 | Transketolase family protein | chr5:20689671-20692976 FORWARD LENGTH=363	>AT5G50850.1 | Symbols: MAB1 | Transketolase family protein | chr5:20689671-20692976 FORWARD LENGTH=363
15.7846	16.293	14.9544	12.9134	17.2545	16.7448	15.7331	15.6169				3	3	3	23.7	23.7	23.7	19.179	7.3036e-09	3866700	>AT5G52840.1 | Symbols: | NADH-ubiquinone oxidoreductase-related | chr5:21413718-21414794 FORWARD LENGTH=169	>AT5G52840.1 | Symbols: | NADH-ubiquinone oxidoreductase-related | chr5:21413718-21414794 FORWARD LENGTH=169
12.7361	13.4729	14.0764	14.6618	16.009	15.0776	15.8275	15.1544				3	3	3	8.1	8.1	8.1	45.564	1.5391e-12	1260200	>AT5G55280.1 | Symbols: FTSZ1-1, ATFTSZ1-1, CPFTSZ | homolog of bacterial cytokinesis Z-ring protein FTSZ 1-1 | chr5:22420740-22422527 REVERSE LENGTH=433	>AT5G55280.1 | Symbols: FTSZ1-1, ATFTSZ1-1, CPFTSZ | homolog of bacterial cytokinesis Z-ring protein FTSZ 1-1 | chr5:22420740-22422527 REVERSE LENGTH=433
19.4583	19.9095	18.8904	19.5591	18.8998	19.1994	18.6391	18.8595				11	11	11	16.7	16.7	16.7	80.063	4.7751e-49	29910000	>AT5G56030.1 | Symbols: HSP81-2, ERD8, HSP90.2, AtHsp90.2 | heat shock protein 81-2 | chr5:22686923-22689433 FORWARD LENGTH=699;>AT5G56010.1 | Symbols: HSP81-3, Hsp81.3, AtHsp90-3, AtHsp90.3 | heat shock protein 81-3 | chr5:22681410-22683911 FORWARD LENGTH=699;>AT5G56000.1 | Symbols: Hsp81.4, AtHsp90.4 | HEAT SHOCK PROTEIN 81.4 | chr5:22677602-22680067 REVERSE LENGTH=699;>AT5G56030.2 | Symbols: H…	>AT5G56030.1 | Symbols: HSP81-2, ERD8, HSP90.2, AtHsp90.2 | heat shock protein 81-2 | chr5:22686923-22689433 FORWARD LENGTH=699;>AT5G56010.1 | Symbols: HSP81-3, Hsp81.3, AtHsp90-3, AtHsp90.3 | heat shock protein 81-3 | chr5:22681410-22683911 FORWARD LENGTH=699;>AT5G56000.1 | Symbols: Hsp81.4, AtHsp90.4 | HEAT SHOCK PROTEIN 81.4 | chr5:22677602-22680067 REVERSE LENGTH=699;>AT5G56030.2 | Symbols: H…
14.5347	15.0171	14.6933	14.5589	15.3816	15.5953	14.1003	14.0858				3	2	2	10.8	7.8	7.8	45.751	1.0988e-09	1211700	>AT5G58290.1 | Symbols: RPT3 | regulatory particle triple-A ATPase 3 | chr5:23569155-23571116 FORWARD LENGTH=408	>AT5G58290.1 | Symbols: RPT3 | regulatory particle triple-A ATPase 3 | chr5:23569155-23571116 FORWARD LENGTH=408
14.9557	17.2256	15.3561	14.497	17.7413	19.9278	17.2292	16.8229				9	9	9	18.8	18.8	18.8	66.885	1.1165e-81	13409000	>AT5G60790.1 | Symbols: ATGCN1, GCN1 | ABC transporter family protein | chr5:24453760-24455767 REVERSE LENGTH=595	>AT5G60790.1 | Symbols: ATGCN1, GCN1 | ABC transporter family protein | chr5:24453760-24455767 REVERSE LENGTH=595
20.178	21.0499	20.4534	20.423	21.1113	20.6424	20.4111	20.9296				28	28	5	73.1	73.1	17.8	50.733	0	78141000	>AT5G62700.1 | Symbols: TUB3 | tubulin beta chain 3 | chr5:25184501-25186426 FORWARD LENGTH=450;>AT5G62690.1 | Symbols: TUB2 | tubulin beta chain 2 | chr5:25181560-25183501 FORWARD LENGTH=450	>AT5G62700.1 | Symbols: TUB3 | tubulin beta chain 3 | chr5:25184501-25186426 FORWARD LENGTH=450;>AT5G62690.1 | Symbols: TUB2 | tubulin beta chain 2 | chr5:25181560-25183501 FORWARD LENGTH=450
17.7374	18.0987	16.4717	16.5547	17.9339	18.5258	17.5421	17.7834				10	10	10	25.2	25.2	25.2	52.113	2.7836e-33	11119000	>AT5G67630.1 | Symbols: | P-loop containing nucleoside triphosphate hydrolases superfamily protein | chr5:26967535-26969306 REVERSE LENGTH=469;>AT3G49830.1 | Symbols: | P-loop containing nucleoside triphosphate hydrolases superfamily protein | chr3:18482383-18483940 FORWARD LENGTH=473	>AT5G67630.1 | Symbols: | P-loop containing nucleoside triphosphate hydrolases superfamily protein | chr5:26967535-26969306 REVERSE LENGTH=469
16.0184	16.4938	15.2486	15.2644	15.5815	16.7389	15.8598	16.0591				3	3	3	18.4	18.4	18.4	22.687	3.893e-18	3148400	>ATMG00070.1 | Symbols: NAD9 | NADH dehydrogenase subunit 9 | chrM:23663-24235 REVERSE LENGTH=190	>ATMG00070.1 | Symbols: NAD9 | NADH dehydrogenase subunit 9 | chrM:23663-24235 REVERSE LENGTH=190
17.0925	16.5581	16.0357	16.5156	17.8212	16.7367	17.0191	16.8438				4	4	4	10.7	10.7	10.7	44.577	4.6432e-32	5736300	>ATMG00510.1 | Symbols: NAD7 | NADH dehydrogenase subunit 7 | chrM:132071-138153 FORWARD LENGTH=394	>ATMG00510.1 | Symbols: NAD7 | NADH dehydrogenase subunit 7 | chrM:132071-138153 FORWARD LENGTH=394

## Sheet: LFQ ΔSMXL7
NaN- missing value
LFQ intensity ΔSMXL7 MOCK log2	LFQ intensity ΔSMXL7 MOCK log2	LFQ intensity ΔSMXL7 MOCK log2	LFQ intensity ΔSMXL7 MOCK log2	LFQ intensity ΔSMXL7 rac-GR24 log2	LFQ intensity ΔSMXL7 rac-GR24 log2	LFQ intensity ΔSMXL7 rac-GR24 log2	LFQ intensity ΔSMXL7 rac-GR24 log2	C: Only identified by site	C: Reverse	C: Contaminant	N: Peptides	N: Razor + unique peptides	N: Unique peptides	N: Sequence coverage [%]	N: Unique + razor sequence coverage [%]	N: Unique sequence coverage [%]	N: Mol. weight [kDa]	N: PEP	N: Intensity	T: Protein IDs	T: Majority protein IDs
16.1937	16.4055	18.1375	17.5543	18.4333	15.9591	17.6168	17.5588				3	3	3	25.8	25.8	25.8	16.543	2.3334e-06	3219900	>AT1G01470.1 | Symbols: LEA14, LSR3 | Late embryogenesis abundant protein | chr1:172295-172826 REVERSE LENGTH=151	>AT1G01470.1 | Symbols: LEA14, LSR3 | Late embryogenesis abundant protein | chr1:172295-172826 REVERSE LENGTH=151
19.988	20.6621	19.9841	20.1689	20.5378	20.6409	19.7775	20.0984				10	10	10	5.8	5.8	5.8	263.76	3.6437e-53	16789000	>AT1G02080.2 | Symbols: | transcription regulators | chr1:373694-386682 FORWARD LENGTH=2377;>AT1G02080.1 | Symbols: | transcription regulators | chr1:373335-386682 FORWARD LENGTH=2431	>AT1G02080.2 | Symbols: | transcription regulators | chr1:373694-386682 FORWARD LENGTH=2377;>AT1G02080.1 | Symbols: | transcription regulators | chr1:373335-386682 FORWARD LENGTH=2431
16.6331	16.631	NaN	NaN	16.0678	16.1193	16.4004	17.2896				2	2	2	15.9	15.9	15.9	24.606	0.00028601	1176300	>AT1G02780.1 | Symbols: emb2386 | Ribosomal protein L19e family protein | chr1:608120-609391 REVERSE LENGTH=214;>AT4G02230.1 | Symbols: | Ribosomal protein L19e family protein | chr4:979391-980640 REVERSE LENGTH=208;>AT3G16780.1 | Symbols: | Ribosomal protein L19e family protein | chr3:5708982-5710249 FORWARD LENGTH=209	>AT1G02780.1 | Symbols: emb2386 | Ribosomal protein L19e family protein | chr1:608120-609391 REVERSE LENGTH=214;>AT4G02230.1 | Symbols: | Ribosomal protein L19e family protein | chr4:979391-980640 REVERSE LENGTH=208;>AT3G16780.1 | Symbols: | Ribosomal protein L19e family protein | chr3:5708982-5710249 FORWARD LENGTH=209
16.4584	18.2199	17.5097	16.8263	16.4428	17.3873	17.2523	17.5174				2	2	2	20.5	20.5	20.5	17.058	1.0174e-05	2106400	>AT1G04270.2 | Symbols: RPS15 | cytosolic ribosomal protein S15 | chr1:1141852-1142960 REVERSE LENGTH=151;>AT5G09510.1 | Symbols: | Ribosomal protein S19 family protein | chr5:2955698-2956554 REVERSE LENGTH=152;>AT1G04270.1 | Symbols: RPS15 | cytosolic ribosomal protein S15 | chr1:1141852-1142960 REVERSE LENGTH=152;>AT5G09500.1 | Symbols: | Ribosomal protein S19 family protein | chr5:2954044-2954…	>AT1G04270.2 | Symbols: RPS15 | cytosolic ribosomal protein S15 | chr1:1141852-1142960 REVERSE LENGTH=151;>AT5G09510.1 | Symbols: | Ribosomal protein S19 family protein | chr5:2955698-2956554 REVERSE LENGTH=152;>AT1G04270.1 | Symbols: RPS15 | cytosolic ribosomal protein S15 | chr1:1141852-1142960 REVERSE LENGTH=152;>AT5G09500.1 | Symbols: | Ribosomal protein S19 family protein | chr5:2954044-2954…
18.2277	18.1701	18.5021	17.9745	17.9237	18.4459	17.5967	18.2487				2	2	2	22.4	22.4	22.4	13.406	2.9344e-06	3782400	>AT3G04400.2 | Symbols: emb2171 | Ribosomal protein L14p/L23e family protein | chr3:1167611-1168308 FORWARD LENGTH=125;>AT3G04400.1 | Symbols: emb2171 | Ribosomal protein L14p/L23e family protein | chr3:1167339-1168308 FORWARD LENGTH=140;>AT2G33370.1 | Symbols: | Ribosomal protein L14p/L23e family protein | chr2:14143718-14144644 REVERSE LENGTH=140;>AT1G04480.1 | Symbols: | Ribosomal protein L14p…	>AT3G04400.2 | Symbols: emb2171 | Ribosomal protein L14p/L23e family protein | chr3:1167611-1168308 FORWARD LENGTH=125;>AT3G04400.1 | Symbols: emb2171 | Ribosomal protein L14p/L23e family protein | chr3:1167339-1168308 FORWARD LENGTH=140;>AT2G33370.1 | Symbols: | Ribosomal protein L14p/L23e family protein | chr2:14143718-14144644 REVERSE LENGTH=140;>AT1G04480.1 | Symbols: | Ribosomal protein L14p…
17.7314	17.3982	18.8874	18.512	17.7901	18.2349	18.511	18.4731				4	3	3	4.4	3	3	108.86	2.8414e-10	4854100	>AT1G04810.1 | Symbols: | 26S proteasome regulatory complex, non-ATPase subcomplex, Rpn2/Psmd1 subunit | chr1:1350304-1355261 FORWARD LENGTH=1001	>AT1G04810.1 | Symbols: | 26S proteasome regulatory complex, non-ATPase subcomplex, Rpn2/Psmd1 subunit | chr1:1350304-1355261 FORWARD LENGTH=1001
21.0688	20.4398	21.0405	21.2436	20.5898	21.1373	21.562	21.5809				34	34	1	76.2	76.2	3.1	49.54	0	32509000	>AT1G50010.1 | Symbols: TUA2 | tubulin alpha-2 chain | chr1:18517737-18519729 FORWARD LENGTH=450;>AT1G04820.1 | Symbols: TUA4, TOR2 | tubulin alpha-4 chain | chr1:1356421-1358266 REVERSE LENGTH=450	>AT1G50010.1 | Symbols: TUA2 | tubulin alpha-2 chain | chr1:18517737-18519729 FORWARD LENGTH=450;>AT1G04820.1 | Symbols: TUA4, TOR2 | tubulin alpha-4 chain | chr1:1356421-1358266 REVERSE LENGTH=450
18.3281	17.6677	17.9896	18.2771	17.4185	18.026	17.4487	18.1137				6	6	6	6.8	6.8	6.8	110.44	2.8376e-13	3530800	>AT1G06220.2 | Symbols: MEE5 | Ribosomal protein S5/Elongation factor G/III/V family protein | chr1:1900524-1904583 FORWARD LENGTH=987;>AT1G06220.1 | Symbols: MEE5, CLO, GFA1 | Ribosomal protein S5/Elongation factor G/III/V family protein | chr1:1900524-1904583 FORWARD LENGTH=987;>AT5G25230.1 | Symbols: | Ribosomal protein S5/Elongation factor G/III/V family protein | chr5:8739709-8743594 FORWARD…	>AT1G06220.2 | Symbols: MEE5 | Ribosomal protein S5/Elongation factor G/III/V family protein | chr1:1900524-1904583 FORWARD LENGTH=987;>AT1G06220.1 | Symbols: MEE5, CLO, GFA1 | Ribosomal protein S5/Elongation factor G/III/V family protein | chr1:1900524-1904583 FORWARD LENGTH=987;>AT5G25230.1 | Symbols: | Ribosomal protein S5/Elongation factor G/III/V family protein | chr5:8739709-8743594 FORWARD…
17.7055	17.6277	20.2738	16.7793	17.3848	17.0735	NaN	NaN				3	3	3	29.1	29.1	29.1	11.409	2.83e-08	2760600	>AT5G59970.1 | Symbols: | Histone superfamily protein | chr5:24146352-24146663 REVERSE LENGTH=103;>AT5G59690.1 | Symbols: | Histone superfamily protein | chr5:24051649-24051960 FORWARD LENGTH=103;>AT3G53730.1 | Symbols: | Histone superfamily protein | chr3:19912659-19912970 REVERSE LENGTH=103;>AT3G46320.1 | Symbols: | Histone superfamily protein | chr3:17020043-17020354 REVERSE LENGTH=103;>AT3G45…	>AT5G59970.1 | Symbols: | Histone superfamily protein | chr5:24146352-24146663 REVERSE LENGTH=103;>AT5G59690.1 | Symbols: | Histone superfamily protein | chr5:24051649-24051960 FORWARD LENGTH=103;>AT3G53730.1 | Symbols: | Histone superfamily protein | chr3:19912659-19912970 REVERSE LENGTH=103;>AT3G46320.1 | Symbols: | Histone superfamily protein | chr3:17020043-17020354 REVERSE LENGTH=103;>AT3G45…
NaN	NaN	16.6978	13.6682	14.3276	15.7076	13.9607	14.4881				2	2	2	16.7	16.7	16.7	14.544	0.00022296	447620	>AT5G02570.1 | Symbols: | Histone superfamily protein | chr5:576742-577140 REVERSE LENGTH=132;>AT3G53650.1 | Symbols: | Histone superfamily protein | chr3:19889358-19889774 FORWARD LENGTH=138;>AT2G37470.1 | Symbols: | Histone superfamily protein | chr2:15736832-15737248 FORWARD LENGTH=138;>AT5G22880.1 | Symbols: H2B, HTB2 | histone B2 | chr5:7652130-7652567 REVERSE LENGTH=145;>AT3G46030.1 | Symbo…	>AT5G02570.1 | Symbols: | Histone superfamily protein | chr5:576742-577140 REVERSE LENGTH=132;>AT3G53650.1 | Symbols: | Histone superfamily protein | chr3:19889358-19889774 FORWARD LENGTH=138;>AT2G37470.1 | Symbols: | Histone superfamily protein | chr2:15736832-15737248 FORWARD LENGTH=138;>AT5G22880.1 | Symbols: H2B, HTB2 | histone B2 | chr5:7652130-7652567 REVERSE LENGTH=145;>AT3G46030.1 | Symbo…
25.4251	25.2238	25.131	25.0945	25.2463	25.1292	25.2947	25.3724				24	24	24	47.9	47.9	47.9	49.502	1.1295e-104	636360000	>AT5G60390.3 | Symbols: | GTP binding Elongation factor Tu family protein | chr5:24289226-24290675 FORWARD LENGTH=449;>AT5G60390.1 | Symbols: | GTP binding Elongation factor Tu family protein | chr5:24289226-24290675 FORWARD LENGTH=449;>AT1G07940.2 | Symbols: | GTP binding Elongation factor Tu family protein | chr1:2463350-2464792 REVERSE LENGTH=449;>AT1G07940.1 | Symbols: | GTP binding Elongatio…	>AT5G60390.3 | Symbols: | GTP binding Elongation factor Tu family protein | chr5:24289226-24290675 FORWARD LENGTH=449;>AT5G60390.1 | Symbols: | GTP binding Elongation factor Tu family protein | chr5:24289226-24290675 FORWARD LENGTH=449;>AT1G07940.2 | Symbols: | GTP binding Elongation factor Tu family protein | chr1:2463350-2464792 REVERSE LENGTH=449;>AT1G07940.1 | Symbols: | GTP binding Elongatio…
14.8951	15.0834	16.0006	16.1914	15.6981	16.861	15.9765	15.2066				1	1	1	1.3	1.3	1.3	99.165	0.00019388	763440	>AT1G10290.1 | Symbols: ADL6, DRP2A | dynamin-like protein 6 | chr1:3370774-3377120 FORWARD LENGTH=914;>AT1G59610.1 | Symbols: ADL3, CF1, DRP2B, DL3 | dynamin-like 3 | chr1:21893413-21900780 FORWARD LENGTH=920	>AT1G10290.1 | Symbols: ADL6, DRP2A | dynamin-like protein 6 | chr1:3370774-3377120 FORWARD LENGTH=914;>AT1G59610.1 | Symbols: ADL3, CF1, DRP2B, DL3 | dynamin-like 3 | chr1:21893413-21900780 FORWARD LENGTH=920
17.2948	15.5869	15.4179	14.9793	17.0133	16.2941	16.2063	15.7869				2	2	2	2.1	2.1	2.1	114.95	2.6484e-05	880960	>AT3G57940.2 | Symbols: | Domain of unknown function (DUF1726);Putative ATPase (DUF699) | chr3:21449560-21455834 FORWARD LENGTH=1023;>AT3G57940.1 | Symbols: | Domain of unknown function (DUF1726);Putative ATPase (DUF699) | chr3:21449560-21455834 FORWARD LENGTH=1028;>AT1G10490.1 | Symbols: | Domain of unknown function (DUF1726);Putative ATPase (DUF699) | chr1:3453589-3459925 FORWARD LENGTH=1028	>AT3G57940.2 | Symbols: | Domain of unknown function (DUF1726);Putative ATPase (DUF699) | chr3:21449560-21455834 FORWARD LENGTH=1023;>AT3G57940.1 | Symbols: | Domain of unknown function (DUF1726);Putative ATPase (DUF699) | chr3:21449560-21455834 FORWARD LENGTH=1028;>AT1G10490.1 | Symbols: | Domain of unknown function (DUF1726);Putative ATPase (DUF699) | chr1:3453589-3459925 FORWARD LENGTH=1028
17.1889	16.7923	17.9715	15.4397	18.54	16.6687	19.0802	18.4062				3	3	3	21	21	21	20.607	2.2749e-11	3501800	>AT3G62290.3 | Symbols: ARFA1E | ADP-ribosylation factor A1E | chr3:23052287-23053545 FORWARD LENGTH=181;>AT3G62290.2 | Symbols: ARFA1E | ADP-ribosylation factor A1E | chr3:23052287-23053545 FORWARD LENGTH=181;>AT3G62290.1 | Symbols: ATARFA1E, ARFA1E | ADP-ribosylation factor A1E | chr3:23052287-23053545 FORWARD LENGTH=181;>AT2G47170.1 | Symbols: ARF1A1C | Ras-related small GTP-binding family pro…	>AT3G62290.3 | Symbols: ARFA1E | ADP-ribosylation factor A1E | chr3:23052287-23053545 FORWARD LENGTH=181;>AT3G62290.2 | Symbols: ARFA1E | ADP-ribosylation factor A1E | chr3:23052287-23053545 FORWARD LENGTH=181;>AT3G62290.1 | Symbols: ATARFA1E, ARFA1E | ADP-ribosylation factor A1E | chr3:23052287-23053545 FORWARD LENGTH=181;>AT2G47170.1 | Symbols: ARF1A1C | Ras-related small GTP-binding family pro…
12.5067	12.7048	11.3793	NaN	15.5733	12.6107	11.7315	12.0614				1	1	1	4.3	4.3	4.3	42.619	0.0026765	104600	>AT1G12840.1 | Symbols: DET3, ATVHA-C | vacuolar ATP synthase subunit C (VATC) / V-ATPase C subunit / vacuolar proton pump C subunit (DET3) | chr1:4375584-4378220 FORWARD LENGTH=375	>AT1G12840.1 | Symbols: DET3, ATVHA-C | vacuolar ATP synthase subunit C (VATC) / V-ATPase C subunit / vacuolar proton pump C subunit (DET3) | chr1:4375584-4378220 FORWARD LENGTH=375
16.7975	16.1973	18.0528	16.9135	16.4167	16.7541	16.9443	16.8708				1	1	1	4.7	4.7	4.7	34.332	0.0050137	1778100	>AT1G12900.2 | Symbols: GAPA-2 | glyceraldehyde 3-phosphate dehydrogenase A subunit 2 | chr1:4392634-4393747 REVERSE LENGTH=317;>AT1G12900.4 | Symbols: GAPA-2 | glyceraldehyde 3-phosphate dehydrogenase A subunit 2 | chr1:4392634-4393850 REVERSE LENGTH=350;>AT1G12900.3 | Symbols: GAPA-2 | glyceraldehyde 3-phosphate dehydrogenase A subunit 2 | chr1:4392634-4393850 REVERSE LENGTH=350;>AT3G26650.1 | …	>AT1G12900.2 | Symbols: GAPA-2 | glyceraldehyde 3-phosphate dehydrogenase A subunit 2 | chr1:4392634-4393747 REVERSE LENGTH=317;>AT1G12900.4 | Symbols: GAPA-2 | glyceraldehyde 3-phosphate dehydrogenase A subunit 2 | chr1:4392634-4393850 REVERSE LENGTH=350;>AT1G12900.3 | Symbols: GAPA-2 | glyceraldehyde 3-phosphate dehydrogenase A subunit 2 | chr1:4392634-4393850 REVERSE LENGTH=350;>AT3G26650.1 | …
20.9534	21.0771	22.417	21.649	20.7739	21.2381	21.9734	21.5013				12	12	12	45.9	45.9	45.9	36.914	1.7746e-97	41939000	>AT3G04120.1 | Symbols: GAPC, GAPC-1, GAPC1 | glyceraldehyde-3-phosphate dehydrogenase C subunit 1 | chr3:1081077-1083131 FORWARD LENGTH=338;>AT1G13440.1 | Symbols: GAPC-2, GAPC2 | glyceraldehyde-3-phosphate dehydrogenase C2 | chr1:4608465-4610494 REVERSE LENGTH=338;>AT1G13440.2 | Symbols: GAPC-2, GAPC2 | glyceraldehyde-3-phosphate dehydrogenase C2 | chr1:4608465-4610494 REVERSE LENGTH=310	>AT3G04120.1 | Symbols: GAPC, GAPC-1, GAPC1 | glyceraldehyde-3-phosphate dehydrogenase C subunit 1 | chr3:1081077-1083131 FORWARD LENGTH=338;>AT1G13440.1 | Symbols: GAPC-2, GAPC2 | glyceraldehyde-3-phosphate dehydrogenase C2 | chr1:4608465-4610494 REVERSE LENGTH=338;>AT1G13440.2 | Symbols: GAPC-2, GAPC2 | glyceraldehyde-3-phosphate dehydrogenase C2 | chr1:4608465-4610494 REVERSE LENGTH=310
14.5465	14.4368	14.0059	13.7385	15.1646	14.4293	13.7642	13.743				2	2	2	2.3	2.3	2.3	162.62	0.0025147	220710	>AT1G13980.2 | Symbols: GN | sec7 domain-containing protein | chr1:4789587-4794397 FORWARD LENGTH=1451;>AT1G13980.1 | Symbols: GN, VAN7, EMB30 | sec7 domain-containing protein | chr1:4789587-4794397 FORWARD LENGTH=1451	>AT1G13980.2 | Symbols: GN | sec7 domain-containing protein | chr1:4789587-4794397 FORWARD LENGTH=1451;>AT1G13980.1 | Symbols: GN, VAN7, EMB30 | sec7 domain-containing protein | chr1:4789587-4794397 FORWARD LENGTH=1451
18.9291	17.2576	16.185	16.4446	16.7427	NaN	16.5218	16.8732				2	2	2	9.5	9.5	9.5	24.917	2.0471e-05	1780900	>AT1G14320.1 | Symbols: SAC52, RPL10, RPL10A | Ribosomal protein L16p/L10e family protein | chr1:4888270-4889408 FORWARD LENGTH=220;>AT1G66580.1 | Symbols: SAG24, RPL10C | senescence associated gene 24 | chr1:24839208-24840439 FORWARD LENGTH=221;>AT1G26910.1 | Symbols: RPL10B | Ribosomal protein L16p/L10e family protein | chr1:9321709-9322813 FORWARD LENGTH=221	>AT1G14320.1 | Symbols: SAC52, RPL10, RPL10A | Ribosomal protein L16p/L10e family protein | chr1:4888270-4889408 FORWARD LENGTH=220;>AT1G66580.1 | Symbols: SAG24, RPL10C | senescence associated gene 24 | chr1:24839208-24840439 FORWARD LENGTH=221;>AT1G26910.1 | Symbols: RPL10B | Ribosomal protein L16p/L10e family protein | chr1:9321709-9322813 FORWARD LENGTH=221
16.9721	17.1446	17.4495	17.4929	17.0864	17.5276	17.5853	16.7646				2	2	2	6.6	6.6	6.6	48.936	2.8786e-08	2194200	>AT1G18450.1 | Symbols: ATARP4, ARP4 | actin-related protein 4 | chr1:6348199-6351766 FORWARD LENGTH=441	>AT1G18450.1 | Symbols: ATARP4, ARP4 | actin-related protein 4 | chr1:6348199-6351766 FORWARD LENGTH=441
15.8271	15.3145	15.8466	13.7951	18.2002	16.2981	15.396	14.7887				6	6	2	17.2	17.2	6.4	55.582	3.8933e-23	914000	>AT1G20200.1 | Symbols: EMB2719, HAP15 | PAM domain (PCI/PINT associated module) protein | chr1:7001409-7004154 REVERSE LENGTH=488	>AT1G20200.1 | Symbols: EMB2719, HAP15 | PAM domain (PCI/PINT associated module) protein | chr1:7001409-7004154 REVERSE LENGTH=488
16.2853	16.9515	17.2817	17.1593	16.9256	16.5903	16.8934	17.2777				3	3	3	4.8	4.8	4.8	77.243	1.7055e-05	1976600	>AT1G22730.1 | Symbols: | MA3 domain-containing protein | chr1:8046511-8048769 FORWARD LENGTH=693	>AT1G22730.1 | Symbols: | MA3 domain-containing protein | chr1:8046511-8048769 FORWARD LENGTH=693
20.8219	20.7297	20.0717	19.9614	19.9927	20.5713	20.5493	20.7742				8	8	8	53.3	53.3	53.3	17.545	1.1348e-37	21069000	>AT4G09800.1 | Symbols: RPS18C | S18 ribosomal protein | chr4:6173818-6174963 FORWARD LENGTH=152;>AT1G34030.1 | Symbols: | Ribosomal protein S13/S18 family | chr1:12370285-12371465 REVERSE LENGTH=152;>AT1G22780.1 | Symbols: PFL, RPS18A, PFL1 | Ribosomal protein S13/S18 family | chr1:8067990-8069163 FORWARD LENGTH=152	>AT4G09800.1 | Symbols: RPS18C | S18 ribosomal protein | chr4:6173818-6174963 FORWARD LENGTH=152;>AT1G34030.1 | Symbols: | Ribosomal protein S13/S18 family | chr1:12370285-12371465 REVERSE LENGTH=152;>AT1G22780.1 | Symbols: PFL, RPS18A, PFL1 | Ribosomal protein S13/S18 family | chr1:8067990-8069163 FORWARD LENGTH=152
13.0417	12.9282	NaN	NaN	15.897	13.4181	11.564	11.4786				1	1	1	1.8	1.8	1.8	91.693	0.0021359	105730	>AT1G23180.1 | Symbols: | ARM repeat superfamily protein | chr1:8216125-8219515 FORWARD LENGTH=834	>AT1G23180.1 | Symbols: | ARM repeat superfamily protein | chr1:8216125-8219515 FORWARD LENGTH=834
20.9961	21.9506	20.2093	20.2715	21.6446	21.6219	19.9886	20.4817				5	5	5	36.7	36.7	36.7	14.733	3.2354e-84	29114000	>AT3G52590.1 | Symbols: UBQ1, EMB2167, ERD16, HAP4 | ubiquitin extension protein 1 | chr3:19505668-19506681 FORWARD LENGTH=128;>AT2G36170.1 | Symbols: | Ubiquitin supergroup;Ribosomal protein L40e | chr2:15172153-15173046 FORWARD LENGTH=128;>AT4G05050.4 | Symbols: UBQ11 | ubiquitin 11 | chr4:2588271-2588960 REVERSE LENGTH=153;>AT2G35635.1 | Symbols: UBQ7, RUB2 | ubiquitin 7 | chr2:14981044-149819…	>AT3G52590.1 | Symbols: UBQ1, EMB2167, ERD16, HAP4 | ubiquitin extension protein 1 | chr3:19505668-19506681 FORWARD LENGTH=128;>AT2G36170.1 | Symbols: | Ubiquitin supergroup;Ribosomal protein L40e | chr2:15172153-15173046 FORWARD LENGTH=128;>AT4G05050.4 | Symbols: UBQ11 | ubiquitin 11 | chr4:2588271-2588960 REVERSE LENGTH=153;>AT2G35635.1 | Symbols: UBQ7, RUB2 | ubiquitin 7 | chr2:14981044-149819…
16.7892	16.8885	16.119	16.4201	16.9807	16.6118	NaN	16.6304				2	2	2	4	4	4	96.468	7.8465e-05	986230	>AT1G23900.2 | Symbols: GAMMA-ADAPTIN 1 | gamma-adaptin 1 | chr1:8441379-8447152 FORWARD LENGTH=876;>AT1G23900.1 | Symbols: GAMMA-ADAPTIN 1, Gamma-ADR | gamma-adaptin 1 | chr1:8441379-8447152 FORWARD LENGTH=876	>AT1G23900.2 | Symbols: GAMMA-ADAPTIN 1 | gamma-adaptin 1 | chr1:8441379-8447152 FORWARD LENGTH=876;>AT1G23900.1 | Symbols: GAMMA-ADAPTIN 1, Gamma-ADR | gamma-adaptin 1 | chr1:8441379-8447152 FORWARD LENGTH=876
15.8952	16.9298	16.1979	15.5102	17.1988	15.0399	15.6466	16.2484				3	3	3	10.7	10.7	10.7	43.358	1.8189e-10	1007600	>AT1G24180.1 | Symbols: IAR4 | Thiamin diphosphate-binding fold (THDP-binding) superfamily protein | chr1:8560777-8563382 REVERSE LENGTH=393	>AT1G24180.1 | Symbols: IAR4 | Thiamin diphosphate-binding fold (THDP-binding) superfamily protein | chr1:8560777-8563382 REVERSE LENGTH=393
19.7533	19.5551	19.9521	20.4412	20.1626	20.013	20.0024	20.3089				10	10	10	22.8	22.8	22.8	59.384	1.0996e-26	14755000	>AT1G24510.1 | Symbols: | TCP-1/cpn60 chaperonin family protein | chr1:8685504-8688101 REVERSE LENGTH=535;>AT1G24510.2 | Symbols: | TCP-1/cpn60 chaperonin family protein | chr1:8685504-8687660 REVERSE LENGTH=459;>AT1G67760.1 | Symbols: | TCP-1/cpn60 chaperonin family protein | chr1:25405814-25406272 REVERSE LENGTH=120	>AT1G24510.1 | Symbols: | TCP-1/cpn60 chaperonin family protein | chr1:8685504-8688101 REVERSE LENGTH=535;>AT1G24510.2 | Symbols: | TCP-1/cpn60 chaperonin family protein | chr1:8685504-8687660 REVERSE LENGTH=459
17.0992	17.7693	15.3652	14.8503	17.7248	17.6054	17.1222	17.892				1	1	1	11.6	11.6	11.6	15.103	3.0202e-17	2192500	>AT1G26630.2 | Symbols: FBR12, ATELF5A-2, ELF5A-2 | Eukaryotic translation initiation factor 5A-1 (eIF-5A 1) protein | chr1:9205968-9207013 FORWARD LENGTH=138;>AT1G26630.1 | Symbols: FBR12, ATELF5A-2, ELF5A-2 | Eukaryotic translation initiation factor 5A-1 (eIF-5A 1) protein | chr1:9205968-9207098 FORWARD LENGTH=159	>AT1G26630.2 | Symbols: FBR12, ATELF5A-2, ELF5A-2 | Eukaryotic translation initiation factor 5A-1 (eIF-5A 1) protein | chr1:9205968-9207013 FORWARD LENGTH=138;>AT1G26630.1 | Symbols: FBR12, ATELF5A-2, ELF5A-2 | Eukaryotic translation initiation factor 5A-1 (eIF-5A 1) protein | chr1:9205968-9207098 FORWARD LENGTH=159
13.3656	14.0308	15.2598	13.9352	NaN	NaN	NaN	13.9524				1	1	1	1.6	1.6	1.6	85.609	0.0082547	166500	>AT1G69670.1 | Symbols: CUL3B, ATCUL3B | cullin 3B | chr1:26202169-26204442 REVERSE LENGTH=732;>AT1G26830.1 | Symbols: CUL3A, ATCUL3A, ATCUL3, CUL3 | cullin 3 | chr1:9296063-9298374 FORWARD LENGTH=732	>AT1G69670.1 | Symbols: CUL3B, ATCUL3B | cullin 3B | chr1:26202169-26204442 REVERSE LENGTH=732;>AT1G26830.1 | Symbols: CUL3A, ATCUL3A, ATCUL3, CUL3 | cullin 3 | chr1:9296063-9298374 FORWARD LENGTH=732
18.2357	17.913	17.62	17.2001	17.9936	17.4679	18.0632	17.5194				2	2	2	14.5	14.5	14.5	14.767	3.2936e-06	3132900	>AT1G67430.2 | Symbols: | Ribosomal protein L22p/L17e family protein | chr1:25262209-25263627 FORWARD LENGTH=131;>AT1G67430.1 | Symbols: | Ribosomal protein L22p/L17e family protein | chr1:25262209-25263627 FORWARD LENGTH=175;>AT1G27400.1 | Symbols: | Ribosomal protein L22p/L17e family protein | chr1:9515230-9516725 FORWARD LENGTH=176	>AT1G67430.2 | Symbols: | Ribosomal protein L22p/L17e family protein | chr1:25262209-25263627 FORWARD LENGTH=131;>AT1G67430.1 | Symbols: | Ribosomal protein L22p/L17e family protein | chr1:25262209-25263627 FORWARD LENGTH=175;>AT1G27400.1 | Symbols: | Ribosomal protein L22p/L17e family protein | chr1:9515230-9516725 FORWARD LENGTH=176
18.4702	18.7867	19.3079	18.6085	19.0269	18.9463	20.0124	19.2562				6	6	6	17.9	17.9	17.9	46.749	9.8951e-20	7964200	>AT1G29150.1 | Symbols: ATS9, RPN6 | non-ATPase subunit 9 | chr1:10181240-10182499 FORWARD LENGTH=419	>AT1G29150.1 | Symbols: ATS9, RPN6 | non-ATPase subunit 9 | chr1:10181240-10182499 FORWARD LENGTH=419
17.2992	17.5448	17.3106	17.3797	17.4078	18.037	17.7704	18.1647				3	3	3	11.3	11.3	11.3	32.602	7.9658e-08	2562300	>AT1G30630.1 | Symbols: | Coatomer epsilon subunit | chr1:10858546-10860173 REVERSE LENGTH=292	>AT1G30630.1 | Symbols: | Coatomer epsilon subunit | chr1:10858546-10860173 REVERSE LENGTH=292
17.5641	17.3991	17.0979	16.7216	18.782	17.2647	16.5466	17.4219				3	3	3	9	9	9	75.792	5.2284e-10	2618900	>AT1G31780.1 | Symbols: | CONTAINS InterPro DOMAIN/s: Conserved oligomeric complex COG6 (InterPro:IPR010490);Has 384 Blast hits to 379 proteins in 190 species: Archae - 0;Bacteria - 4;Metazoa - 151;Fungi - 156;Plants - 42;Viruses - 0;Other Eukaryotes - 31 (source: NCBI BLink). | chr1:11391341-11394610 FORWARD LENGTH=680	>AT1G31780.1 | Symbols: | CONTAINS InterPro DOMAIN/s: Conserved oligomeric complex COG6 (InterPro:IPR010490);Has 384 Blast hits to 379 proteins in 190 species: Archae - 0;Bacteria - 4;Metazoa - 151;Fungi - 156;Plants - 42;Viruses - 0;Other Eukaryotes - 31 (source: NCBI BLink). | chr1:11391341-11394610 FORWARD LENGTH=680
16.9866	NaN	17.0367	17.9539	16.9739	17.3792	16.7517	16.9941				1	1	1	4	4	4	35.596	0.0011233	1799200	>AT4G10610.2 | Symbols: RBP37, ATRBP37 | CTC-interacting domain 12 | chr4:6557336-6559019 FORWARD LENGTH=326;>AT4G10610.1 | Symbols: RBP37, ATRBP37, CID12 | CTC-interacting domain 12 | chr4:6557336-6559143 FORWARD LENGTH=336;>AT3G49390.2 | Symbols: CID10 | CTC-interacting domain 10 | chr3:18314901-18317658 REVERSE LENGTH=353;>AT3G49390.1 | Symbols: CID10 | CTC-interacting domain 10 | chr3:1831490…	>AT4G10610.2 | Symbols: RBP37, ATRBP37 | CTC-interacting domain 12 | chr4:6557336-6559019 FORWARD LENGTH=326;>AT4G10610.1 | Symbols: RBP37, ATRBP37, CID12 | CTC-interacting domain 12 | chr4:6557336-6559143 FORWARD LENGTH=336;>AT3G49390.2 | Symbols: CID10 | CTC-interacting domain 10 | chr3:18314901-18317658 REVERSE LENGTH=353;>AT3G49390.1 | Symbols: CID10 | CTC-interacting domain 10 | chr3:1831490…
21.1401	21.3169	20.1503	20.7348	20.4929	20.6075	21.1268	20.6127				8	8	8	53.6	53.6	53.6	22.017	7.7851e-38	24853000	>AT1G33140.1 | Symbols: PGY2 | Ribosomal protein L6 family | chr1:12023360-12024502 FORWARD LENGTH=194;>AT1G33120.1 | Symbols: | Ribosomal protein L6 family | chr1:12010986-12012223 FORWARD LENGTH=194;>AT4G10450.1 | Symbols: | Ribosomal protein L6 family | chr4:6463201-6464458 REVERSE LENGTH=194	>AT1G33140.1 | Symbols: PGY2 | Ribosomal protein L6 family | chr1:12023360-12024502 FORWARD LENGTH=194;>AT1G33120.1 | Symbols: | Ribosomal protein L6 family | chr1:12010986-12012223 FORWARD LENGTH=194
20.1079	20.6957	20.4171	20.289	20.3652	20.6258	20.4578	20.4637				17	17	17	10	10	10	262.73	1.781e-47	18693000	>AT1G36180.1 | Symbols: ACC2 | acetyl-CoA carboxylase 2 | chr1:13546047-13558339 FORWARD LENGTH=2355;>AT1G36160.2 | Symbols: ACC1 | acetyl-CoA carboxylase 1 | chr1:13534196-13543773 FORWARD LENGTH=2254;>AT1G36160.1 | Symbols: ACC1, AT-ACC1, EMB22, GK, PAS3 | acetyl-CoA carboxylase 1 | chr1:13534196-13543773 FORWARD LENGTH=2254;>AT1G36180.2 | Symbols: ACC2 | acetyl-CoA carboxylase 2 | chr1:1354604…	>AT1G36180.1 | Symbols: ACC2 | acetyl-CoA carboxylase 2 | chr1:13546047-13558339 FORWARD LENGTH=2355
19.8778	19.6434	20.1545	20.1207	19.3851	19.5715	20.4633	20.3868				9	9	9	22.4	22.4	22.4	44.559	8.0155e-22	16557000	>AT1G43170.9 | Symbols: RP1 | ribosomal protein 1 | chr1:16266992-16268631 FORWARD LENGTH=389;>AT1G43170.8 | Symbols: RP1 | ribosomal protein 1 | chr1:16266992-16268631 FORWARD LENGTH=389;>AT1G43170.7 | Symbols: RP1 | ribosomal protein 1 | chr1:16266992-16268631 FORWARD LENGTH=389;>AT1G43170.6 | Symbols: RP1 | ribosomal protein 1 | chr1:16266992-16268631 FORWARD LENGTH=389;>AT1G43170.5 | Symbols:…	>AT1G43170.9 | Symbols: RP1 | ribosomal protein 1 | chr1:16266992-16268631 FORWARD LENGTH=389;>AT1G43170.8 | Symbols: RP1 | ribosomal protein 1 | chr1:16266992-16268631 FORWARD LENGTH=389;>AT1G43170.7 | Symbols: RP1 | ribosomal protein 1 | chr1:16266992-16268631 FORWARD LENGTH=389;>AT1G43170.6 | Symbols: RP1 | ribosomal protein 1 | chr1:16266992-16268631 FORWARD LENGTH=389;>AT1G43170.5 | Symbols:…
15.623	15.5178	16.8965	15.0608	15.3315	15.7246	15.9397	15.8017				3	3	3	10.2	10.2	10.2	44.155	1.3941e-08	682680	>AT1G43800.1 | Symbols: | Plant stearoyl-acyl-carrier-protein desaturase family protein | chr1:16577662-16579549 FORWARD LENGTH=391;>AT5G16230.1 | Symbols: | Plant stearoyl-acyl-carrier-protein desaturase family protein | chr5:5303394-5305944 FORWARD LENGTH=401;>AT3G02620.1 | Symbols: | Plant stearoyl-acyl-carrier-protein desaturase family protein | chr3:560256-561760 FORWARD LENGTH=403;>AT3G0261…	>AT1G43800.1 | Symbols: | Plant stearoyl-acyl-carrier-protein desaturase family protein | chr1:16577662-16579549 FORWARD LENGTH=391
14.1754	13.6126	NaN	11.9298	16.8484	13.2714	12.5823	14.3401				20	1	1	56.6	4.3	4.3	44.755	7.6192e-106	422750	>AT1G45000.1 | Symbols: | AAA-type ATPase family protein | chr1:17009220-17011607 FORWARD LENGTH=399;>AT1G45000.2 | Symbols: | AAA-type ATPase family protein | chr1:17009220-17011607 FORWARD LENGTH=335	>AT1G45000.1 | Symbols: | AAA-type ATPase family protein | chr1:17009220-17011607 FORWARD LENGTH=399;>AT1G45000.2 | Symbols: | AAA-type ATPase family protein | chr1:17009220-17011607 FORWARD LENGTH=335
16.8028	17.2694	18.1859	17.1775	17.5788	17.3028	16.9908	16.6892				4	4	4	6.8	6.8	6.8	58.773	2.4854e-09	2009300	>AT1G48920.1 | Symbols: ATNUC-L1, PARL1, NUC-L1 | nucleolin like 1 | chr1:18098186-18101422 FORWARD LENGTH=557	>AT1G48920.1 | Symbols: ATNUC-L1, PARL1, NUC-L1 | nucleolin like 1 | chr1:18098186-18101422 FORWARD LENGTH=557
21.3402	21.1341	21.8367	21.9925	20.548	20.4058	21.7257	21.3849				17	10	6	50.4	36.1	29.4	41.876	1.6105e-130	42479000	>AT3G18780.2 | Symbols: ACT2, DER1, LSR2, ENL2 | actin 2 | chr3:6475535-6476832 FORWARD LENGTH=377;>AT1G49240.1 | Symbols: ACT8 | actin 8 | chr1:18216539-18217947 FORWARD LENGTH=377;>AT3G18780.1 | Symbols: ACT2, DER1, LSR2, ENL2 | actin 2 | chr3:6475535-6476728 FORWARD LENGTH=371	>AT3G18780.2 | Symbols: ACT2, DER1, LSR2, ENL2 | actin 2 | chr3:6475535-6476832 FORWARD LENGTH=377;>AT1G49240.1 | Symbols: ACT8 | actin 8 | chr1:18216539-18217947 FORWARD LENGTH=377;>AT3G18780.1 | Symbols: ACT2, DER1, LSR2, ENL2 | actin 2 | chr3:6475535-6476728 FORWARD LENGTH=371
16.8002	17.5088	16.553	17.0948	15.7607	15.8384	16.8221	16.7977				1	1	1	3	3	3	34.845	0.004454	1425100	>AT3G19980.1 | Symbols: ATFYPP3, EMB2736, STPP, FYPP3 | flower-specific, phytochrome-associated protein phosphatase 3 | chr3:6962008-6964761 FORWARD LENGTH=303;>AT1G50370.1 | Symbols: | Calcineurin-like metallo-phosphoesterase superfamily protein | chr1:18658894-18661672 FORWARD LENGTH=303	>AT3G19980.1 | Symbols: ATFYPP3, EMB2736, STPP, FYPP3 | flower-specific, phytochrome-associated protein phosphatase 3 | chr3:6962008-6964761 FORWARD LENGTH=303;>AT1G50370.1 | Symbols: | Calcineurin-like metallo-phosphoesterase superfamily protein | chr1:18658894-18661672 FORWARD LENGTH=303
19.6201	20.0303	19.6958	19.5071	20.0599	20.8962	19.6587	19.9855				15	15	15	21.6	21.6	21.6	92.529	3.0201e-81	13250000	>AT1G50500.1 | Symbols: HIT1, ATVPS53, VPS53 | Membrane trafficking VPS53 family protein | chr1:18708217-18715597 REVERSE LENGTH=828;>AT1G50500.2 | Symbols: HIT1 | Membrane trafficking VPS53 family protein | chr1:18708217-18715597 REVERSE LENGTH=847;>AT1G50970.1 | Symbols: | Membrane trafficking VPS53 family protein | chr1:18896323-18900268 FORWARD LENGTH=569	>AT1G50500.1 | Symbols: HIT1, ATVPS53, VPS53 | Membrane trafficking VPS53 family protein | chr1:18708217-18715597 REVERSE LENGTH=828;>AT1G50500.2 | Symbols: HIT1 | Membrane trafficking VPS53 family protein | chr1:18708217-18715597 REVERSE LENGTH=847
17.3118	17.2399	17.4954	17.9941	17.1797	17.0321	NaN	17.8786				3	1	1	3.5	1.1	1.1	102.48	9.827e-13	2095800	>AT3G15980.1 | Symbols: | Coatomer, beta' subunit | chr3:5411699-5418313 REVERSE LENGTH=909;>AT3G15980.4 | Symbols: | Coatomer, beta' subunit | chr3:5411699-5418313 REVERSE LENGTH=914;>AT3G15980.3 | Symbols: | Coatomer, beta' subunit | chr3:5412015-5418313 REVERSE LENGTH=918;>AT3G15980.2 | Symbols: | Coatomer, beta' subunit | chr3:5412015-5418313 REVERSE LENGTH=918;>AT1G52360.1 | Symbols: | Coato…	>AT3G15980.1 | Symbols: | Coatomer, beta' subunit | chr3:5411699-5418313 REVERSE LENGTH=909;>AT3G15980.4 | Symbols: | Coatomer, beta' subunit | chr3:5411699-5418313 REVERSE LENGTH=914;>AT3G15980.3 | Symbols: | Coatomer, beta' subunit | chr3:5412015-5418313 REVERSE LENGTH=918;>AT3G15980.2 | Symbols: | Coatomer, beta' subunit | chr3:5412015-5418313 REVERSE LENGTH=918;>AT1G52360.1 | Symbols: | Coato…
19.9423	19.4814	18.9939	18.7127	19.8687	19.8869	18.875	18.6789				5	5	5	24.8	24.8	24.8	29.573	8.7964e-27	7866200	>AT1G52670.1 | Symbols: | Single hybrid motif superfamily protein | chr1:19615119-19617420 REVERSE LENGTH=274	>AT1G52670.1 | Symbols: | Single hybrid motif superfamily protein | chr1:19615119-19617420 REVERSE LENGTH=274
16.1779	16.6855	16.7894	17.2483	NaN	NaN	17.0438	16.4059				1	1	1	2.5	2.5	2.5	46.99	0.0012497	1454500	>AT1G53280.1 | Symbols: | Class I glutamine amidotransferase-like superfamily protein | chr1:19864942-19867341 REVERSE LENGTH=438	>AT1G53280.1 | Symbols: | Class I glutamine amidotransferase-like superfamily protein | chr1:19864942-19867341 REVERSE LENGTH=438
19.7214	19.8728	20.2014	20.3259	19.3096	19.8102	20.4101	20.1995				8	8	8	22.8	22.8	22.8	47.803	6.6581e-68	15637000	>AT1G53750.1 | Symbols: RPT1A | regulatory particle triple-A 1A | chr1:20065921-20068324 REVERSE LENGTH=426;>AT1G53780.1 | Symbols: | peptidyl-prolyl cis-trans isomerases;hydrolases;nucleoside-triphosphatases;ATP binding;nucleotide binding;ATPases | chr1:20074212-20077235 REVERSE LENGTH=598;>AT1G53780.3 | Symbols: | peptidyl-prolyl cis-trans isomerases;hydrolases;nucleoside-triphosphatases;ATP bi…	>AT1G53750.1 | Symbols: RPT1A | regulatory particle triple-A 1A | chr1:20065921-20068324 REVERSE LENGTH=426
21.1243	21.302	21.9252	22.025	21.5239	21.5567	21.9625	21.5677				27	27	8	79.6	79.6	27.4	46.762	2.08e-221	46696000	>AT1G54270.1 | Symbols: EIF4A-2 | eif4a-2 | chr1:20260495-20262018 FORWARD LENGTH=412;>AT1G54270.2 | Symbols: EIF4A-2 | eif4a-2 | chr1:20260495-20262018 FORWARD LENGTH=407	>AT1G54270.1 | Symbols: EIF4A-2 | eif4a-2 | chr1:20260495-20262018 FORWARD LENGTH=412;>AT1G54270.2 | Symbols: EIF4A-2 | eif4a-2 | chr1:20260495-20262018 FORWARD LENGTH=407
17.5761	17.3679	18.6918	18.6245	16.7996	17.4592	18.8829	17.8929				12	12	7	27.3	27.3	16.7	63.808	1.4749e-54	4523300	>AT1G55490.2 | Symbols: CPN60B, LEN1 | chaperonin 60 beta | chr1:20715717-20718673 REVERSE LENGTH=600;>AT1G55490.1 | Symbols: CPN60B, LEN1 | chaperonin 60 beta | chr1:20715717-20718673 REVERSE LENGTH=600;>AT3G13470.1 | Symbols: | TCP-1/cpn60 chaperonin family protein | chr3:4389685-4392624 FORWARD LENGTH=596	>AT1G55490.2 | Symbols: CPN60B, LEN1 | chaperonin 60 beta | chr1:20715717-20718673 REVERSE LENGTH=600;>AT1G55490.1 | Symbols: CPN60B, LEN1 | chaperonin 60 beta | chr1:20715717-20718673 REVERSE LENGTH=600;>AT3G13470.1 | Symbols: | TCP-1/cpn60 chaperonin family protein | chr3:4389685-4392624 FORWARD LENGTH=596
12.9153	12.2384	NaN	NaN	15.2387	12.9196	11.3576	11.9099				1	1	1	0.4	0.4	0.4	403.61	3.0683e-05	81914	>AT1G70320.1 | Symbols: UPL2 | ubiquitin-protein ligase 2 | chr1:26488745-26501281 REVERSE LENGTH=3658;>AT1G55860.2 | Symbols: UPL1 | ubiquitin-protein ligase 1 | chr1:20879900-20892910 REVERSE LENGTH=3681;>AT1G55860.1 | Symbols: UPL1 | ubiquitin-protein ligase 1 | chr1:20879900-20895393 REVERSE LENGTH=3930	>AT1G70320.1 | Symbols: UPL2 | ubiquitin-protein ligase 2 | chr1:26488745-26501281 REVERSE LENGTH=3658;>AT1G55860.2 | Symbols: UPL1 | ubiquitin-protein ligase 1 | chr1:20879900-20892910 REVERSE LENGTH=3681;>AT1G55860.1 | Symbols: UPL1 | ubiquitin-protein ligase 1 | chr1:20879900-20895393 REVERSE LENGTH=3930
21.1817	21.3421	22.557	22.4325	21.0231	21.4013	21.9724	22.1311				21	21	21	32.5	32.5	32.5	93.89	4.1228e-124	64039000	>AT1G56070.1 | Symbols: LOS1 | Ribosomal protein S5/Elongation factor G/III/V family protein | chr1:20968245-20971077 REVERSE LENGTH=843;>AT3G12915.1 | Symbols: | Ribosomal protein S5/Elongation factor G/III/V family protein | chr3:4112999-4115708 FORWARD LENGTH=820;>AT3G12915.2 | Symbols: | Ribosomal protein S5/Elongation factor G/III/V family protein | chr3:4112999-4115708 FORWARD LENGTH=767	>AT1G56070.1 | Symbols: LOS1 | Ribosomal protein S5/Elongation factor G/III/V family protein | chr1:20968245-20971077 REVERSE LENGTH=843
20.0114	20.2902	21.0945	20.4059	20.6492	20.0405	20.2493	20.3699				12	12	12	29.9	29.9	29.9	58.673	3.2626e-41	19050000	>AT1G56110.1 | Symbols: NOP56 | homolog of nucleolar protein NOP56 | chr1:20984544-20986893 REVERSE LENGTH=522;>AT3G12860.1 | Symbols: | NOP56-like pre RNA processing ribonucleoprotein | chr3:4091678-4093921 FORWARD LENGTH=499	>AT1G56110.1 | Symbols: NOP56 | homolog of nucleolar protein NOP56 | chr1:20984544-20986893 REVERSE LENGTH=522
16.6176	16.5507	16.7885	17.0073	17.1386	16.9109	16.7857	16.7433				3	3	3	8.2	8.2	8.2	46.248	4.4867e-06	1601100	>AT1G61990.1 | Symbols: | Mitochondrial transcription termination factor family protein | chr1:22911453-22912697 FORWARD LENGTH=414	>AT1G61990.1 | Symbols: | Mitochondrial transcription termination factor family protein | chr1:22911453-22912697 FORWARD LENGTH=414
17.5145	17.5747	17.841	17.5933	17.7209	17.4944	17.7102	17.8572				9	3	3	9.4	3.4	3.4	136.56	5.7154e-29	3208300	>AT1G62020.1 | Symbols: | Coatomer, alpha subunit | chr1:22919814-22923728 FORWARD LENGTH=1216	>AT1G62020.1 | Symbols: | Coatomer, alpha subunit | chr1:22919814-22923728 FORWARD LENGTH=1216
15.2948	14.9659	NaN	NaN	16.7315	15.5015	13.5982	14.3909				1	1	1	18.2	18.2	18.2	16.537	2.2263e-05	509470	>AT5G53300.4 | Symbols: UBC10 | ubiquitin-conjugating enzyme 10 | chr5:21632802-21633989 REVERSE LENGTH=148;>AT5G53300.2 | Symbols: UBC10 | ubiquitin-conjugating enzyme 10 | chr5:21632802-21633989 REVERSE LENGTH=148;>AT5G53300.1 | Symbols: UBC10 | ubiquitin-conjugating enzyme 10 | chr5:21632802-21633989 REVERSE LENGTH=148;>AT5G41700.5 | Symbols: UBC8 | ubiquitin conjugating enzyme 8 | chr5:166760…	>AT5G53300.4 | Symbols: UBC10 | ubiquitin-conjugating enzyme 10 | chr5:21632802-21633989 REVERSE LENGTH=148;>AT5G53300.2 | Symbols: UBC10 | ubiquitin-conjugating enzyme 10 | chr5:21632802-21633989 REVERSE LENGTH=148;>AT5G53300.1 | Symbols: UBC10 | ubiquitin-conjugating enzyme 10 | chr5:21632802-21633989 REVERSE LENGTH=148;>AT5G41700.5 | Symbols: UBC8 | ubiquitin conjugating enzyme 8 | chr5:166760…
18.8609	18.7934	17.1664	18.2962	18.9141	18.7616	17.848	18.5558				5	5	5	29.2	29.2	29.2	30.706	3.3616e-22	5343600	>AT1G64520.1 | Symbols: RPN12a | regulatory particle non-ATPase 12A | chr1:23956459-23958120 FORWARD LENGTH=267;>AT5G42040.1 | Symbols: RPN12b | regulatory particle non-ATPase 12B | chr5:16813835-16814749 REVERSE LENGTH=233	>AT1G64520.1 | Symbols: RPN12a | regulatory particle non-ATPase 12A | chr1:23956459-23958120 FORWARD LENGTH=267
18.1205	18.4327	19.3122	19.068	17.7673	18.3254	18.814	19.0839				15	1	1	32	3.3	3.3	49.8	2.719e-227	6411800	>AT1G64740.1 | Symbols: TUA1 | alpha-1 tubulin | chr1:24050114-24052296 FORWARD LENGTH=450	>AT1G64740.1 | Symbols: TUA1 | alpha-1 tubulin | chr1:24050114-24052296 FORWARD LENGTH=450
18.3181	18.1236	18.3232	17.8078	19.8662	18.6578	18.569	18.2956				11	11	11	6	6	6	284.78	5.9046e-29	5557000	>AT1G64790.1 | Symbols: ILA | ILITYHIA | chr1:24065232-24081908 REVERSE LENGTH=2610;>AT1G64790.2 | Symbols: ILA | ILITYHIA | chr1:24065232-24083403 REVERSE LENGTH=2696	>AT1G64790.1 | Symbols: ILA | ILITYHIA | chr1:24065232-24081908 REVERSE LENGTH=2610;>AT1G64790.2 | Symbols: ILA | ILITYHIA | chr1:24065232-24083403 REVERSE LENGTH=2696
16.5136	16.7641	17.4113	17.5284	16.8015	NaN	17.199	17.1883				3	3	3	8.2	8.2	8.2	60.235	6.515e-16	1740300	>AT1G64880.1 | Symbols: | Ribosomal protein S5 family protein | chr1:24105713-24108780 FORWARD LENGTH=515	>AT1G64880.1 | Symbols: | Ribosomal protein S5 family protein | chr1:24105713-24108780 FORWARD LENGTH=515
16.1417	16.377	17.252	16.9597	16.6626	16.3085	17.3797	17.2591				7	7	7	1.6	1.6	1.6	611.15	6.9828e-18	1842900	>AT1G67120.1 | Symbols: | ATPases;nucleotide binding;ATP binding;nucleoside-triphosphatases;transcription factor binding | chr1:25069727-25095526 REVERSE LENGTH=5393	>AT1G67120.1 | Symbols: | ATPases;nucleotide binding;ATP binding;nucleoside-triphosphatases;transcription factor binding | chr1:25069727-25095526 REVERSE LENGTH=5393
17.7331	17.3499	17.6254	17.7653	18.0753	18.1111	18.069	17.8615				4	4	4	6.4	6.4	6.4	91.65	3.7253e-15	3201600	>AT1G67930.1 | Symbols: | Golgi transport complex protein-related | chr1:25474218-25477332 REVERSE LENGTH=832	>AT1G67930.1 | Symbols: | Golgi transport complex protein-related | chr1:25474218-25477332 REVERSE LENGTH=832
20.406	20.7863	22.1634	21.7925	21.69	20.8358	22.6005	21.1536				10	10	10	40.9	40.9	40.9	31.405	4.3044e-96	48595000	>AT1G69840.7 | Symbols: | SPFH/Band 7/PHB domain-containing membrane-associated protein family | chr1:26293932-26295150 REVERSE LENGTH=286;>AT1G69840.6 | Symbols: | SPFH/Band 7/PHB domain-containing membrane-associated protein family | chr1:26293932-26295150 REVERSE LENGTH=286;>AT1G69840.5 | Symbols: | SPFH/Band 7/PHB domain-containing membrane-associated protein family | chr1:26293932-26295150 R…	>AT1G69840.7 | Symbols: | SPFH/Band 7/PHB domain-containing membrane-associated protein family | chr1:26293932-26295150 REVERSE LENGTH=286;>AT1G69840.6 | Symbols: | SPFH/Band 7/PHB domain-containing membrane-associated protein family | chr1:26293932-26295150 REVERSE LENGTH=286;>AT1G69840.5 | Symbols: | SPFH/Band 7/PHB domain-containing membrane-associated protein family | chr1:26293932-26295150 R…
16.8973	16.305	16.0993	NaN	16.9929	16.1303	16.6049	16.1037				3	3	3	5.7	5.7	5.7	66.864	3.7826e-05	792310	>AT1G70770.2 | Symbols: | Protein of unknown function DUF2359, transmembrane | chr1:26688622-26691185 REVERSE LENGTH=610;>AT1G70770.1 | Symbols: | Protein of unknown function DUF2359, transmembrane | chr1:26688622-26691185 REVERSE LENGTH=610	>AT1G70770.2 | Symbols: | Protein of unknown function DUF2359, transmembrane | chr1:26688622-26691185 REVERSE LENGTH=610;>AT1G70770.1 | Symbols: | Protein of unknown function DUF2359, transmembrane | chr1:26688622-26691185 REVERSE LENGTH=610
18.719	18.8126	18.9657	18.8654	19.0785	18.6861	19.469	18.8348				7	7	7	10.7	10.7	10.7	80.937	2.4317e-21	7114900	>AT1G71270.1 | Symbols: POK, TTD8, ATVPS52 | Vps52 / Sac2 family | chr1:26863736-26869817 FORWARD LENGTH=707	>AT1G71270.1 | Symbols: POK, TTD8, ATVPS52 | Vps52 / Sac2 family | chr1:26863736-26869817 FORWARD LENGTH=707
19.0013	19.9398	18.8439	19.0904	19.1282	19.2181	18.182	18.3928				3	3	3	5.8	5.8	5.8	53.273	1.9017e-09	6310600	>AT1G71380.1 | Symbols: ATGH9B3, ATCEL3, CEL3 | cellulase 3 | chr1:26899989-26901749 REVERSE LENGTH=484;>AT1G22880.1 | Symbols: ATGH9B4, ATCEL5, CEL5 | cellulase 5 | chr1:8095770-8097539 FORWARD LENGTH=484	>AT1G71380.1 | Symbols: ATGH9B3, ATCEL3, CEL3 | cellulase 3 | chr1:26899989-26901749 REVERSE LENGTH=484
17.446	17.6365	18.444	17.9246	18.0705	18.3139	18.3199	17.8016				3	3	3	4.1	4.1	4.1	85.673	4.1487e-07	3435300	>AT1G71820.1 | Symbols: SEC6 | SEC6 | chr1:27010022-27016745 FORWARD LENGTH=752;>AT1G71820.2 | Symbols: SEC6 | SEC6 | chr1:27010022-27016745 FORWARD LENGTH=774	>AT1G71820.1 | Symbols: SEC6 | SEC6 | chr1:27010022-27016745 FORWARD LENGTH=752;>AT1G71820.2 | Symbols: SEC6 | SEC6 | chr1:27010022-27016745 FORWARD LENGTH=774
18.75	19.0617	19.3811	19.3743	18.6696	18.5457	18.6315	19.2386				4	4	4	20.1	20.1	20.1	31.981	7.4613e-10	7058000	>AT1G72370.2 | Symbols: P40, AP40, RP40, RPSAA | 40s ribosomal protein SA | chr1:27243148-27244842 REVERSE LENGTH=294;>AT1G72370.1 | Symbols: P40, AP40, RP40, RPSAA | 40s ribosomal protein SA | chr1:27243148-27244842 REVERSE LENGTH=298;>AT3G04770.2 | Symbols: RPSAb | 40s ribosomal protein SA B | chr3:1309544-1310846 REVERSE LENGTH=280;>AT3G04770.1 | Symbols: RPSAb | 40s ribosomal protein SA B | c…	>AT1G72370.2 | Symbols: P40, AP40, RP40, RPSAA | 40s ribosomal protein SA | chr1:27243148-27244842 REVERSE LENGTH=294;>AT1G72370.1 | Symbols: P40, AP40, RP40, RPSAA | 40s ribosomal protein SA | chr1:27243148-27244842 REVERSE LENGTH=298;>AT3G04770.2 | Symbols: RPSAb | 40s ribosomal protein SA B | chr3:1309544-1310846 REVERSE LENGTH=280;>AT3G04770.1 | Symbols: RPSAb | 40s ribosomal protein SA B | c…
17.4572	17.3789	15.7532	15.154	18.6737	17.317	17.635	18.0368				17	4	4	47.1	11.4	11.4	46.77	7.0926e-157	2831100	>AT1G72730.1 | Symbols: | DEA(D/H)-box RNA helicase family protein | chr1:27378040-27379593 REVERSE LENGTH=414	>AT1G72730.1 | Symbols: | DEA(D/H)-box RNA helicase family protein | chr1:27378040-27379593 REVERSE LENGTH=414
17.9244	14.9352	13.1512	14.1599	14.7254	14.5815	13.5721	13.8916				2	2	2	10.3	10.3	10.3	26.008	7.5723e-05	427200	>AT1G74060.1 | Symbols: | Ribosomal protein L6 family protein | chr1:27850033-27851299 REVERSE LENGTH=233;>AT1G74050.1 | Symbols: | Ribosomal protein L6 family protein | chr1:27847256-27848680 REVERSE LENGTH=233;>AT1G18540.1 | Symbols: | Ribosomal protein L6 family protein | chr1:6377448-6378548 REVERSE LENGTH=233	>AT1G74060.1 | Symbols: | Ribosomal protein L6 family protein | chr1:27850033-27851299 REVERSE LENGTH=233;>AT1G74050.1 | Symbols: | Ribosomal protein L6 family protein | chr1:27847256-27848680 REVERSE LENGTH=233;>AT1G18540.1 | Symbols: | Ribosomal protein L6 family protein | chr1:6377448-6378548 REVERSE LENGTH=233
20.34	20.8756	18.6891	17.8501	20.34	20.2474	20.5323	20.4472				1	1	1	0.9	0.9	0.9	153.95	4.533e-07	14590000	>AT1G74260.1 | Symbols: PUR4 | purine biosynthesis 4 | chr1:27923005-27927764 REVERSE LENGTH=1407	>AT1G74260.1 | Symbols: PUR4 | purine biosynthesis 4 | chr1:27923005-27927764 REVERSE LENGTH=1407
17.2111	18.8573	19.7013	19.4865	18.2576	17.7142	19.1568	19.3898				26	5	5	64.7	16.6	16.6	50.217	2.0968e-253	6927000	>AT1G75780.1 | Symbols: TUB1 | tubulin beta-1 chain | chr1:28451378-28453602 REVERSE LENGTH=447	>AT1G75780.1 | Symbols: TUB1 | tubulin beta-1 chain | chr1:28451378-28453602 REVERSE LENGTH=447
17.0495	17.1371	17.2489	17.0697	17.5221	18.1968	17.5737	17.2679				4	4	4	4.1	4.1	4.1	121.9	5.1184e-10	2615800	>AT1G76850.1 | Symbols: SEC5A | exocyst complex component sec5 | chr1:28848013-28854282 FORWARD LENGTH=1090;>AT1G21170.1 | Symbols: SEC5B | Exocyst complex component SEC5 | chr1:7413050-7419411 FORWARD LENGTH=1090	>AT1G76850.1 | Symbols: SEC5A | exocyst complex component sec5 | chr1:28848013-28854282 FORWARD LENGTH=1090;>AT1G21170.1 | Symbols: SEC5B | Exocyst complex component SEC5 | chr1:7413050-7419411 FORWARD LENGTH=1090
16.8787	16.4278	18.3571	17.9385	17.1504	17.6316	17.027	17.2444				2	2	2	3.4	3.4	3.4	68.812	2.4902e-06	2134200	>AT1G78900.2 | Symbols: VHA-A | vacuolar ATP synthase subunit A | chr1:29660463-29664575 FORWARD LENGTH=623;>AT1G78900.1 | Symbols: VHA-A | vacuolar ATP synthase subunit A | chr1:29660463-29664575 FORWARD LENGTH=623	>AT1G78900.2 | Symbols: VHA-A | vacuolar ATP synthase subunit A | chr1:29660463-29664575 FORWARD LENGTH=623;>AT1G78900.1 | Symbols: VHA-A | vacuolar ATP synthase subunit A | chr1:29660463-29664575 FORWARD LENGTH=623
18.8221	19.2192	20.2763	20.4355	18.7076	19.3328	20.0689	20.1198				9	9	9	31.8	31.8	31.8	44.83	5.9135e-40	14441000	>AT1G79530.1 | Symbols: GAPCP-1 | glyceraldehyde-3-phosphate dehydrogenase of plastid 1 | chr1:29916232-29919088 REVERSE LENGTH=422;>AT1G16300.1 | Symbols: GAPCP-2 | glyceraldehyde-3-phosphate dehydrogenase of plastid 2 | chr1:5574433-5577406 FORWARD LENGTH=420	>AT1G79530.1 | Symbols: GAPCP-1 | glyceraldehyde-3-phosphate dehydrogenase of plastid 1 | chr1:29916232-29919088 REVERSE LENGTH=422;>AT1G16300.1 | Symbols: GAPCP-2 | glyceraldehyde-3-phosphate dehydrogenase of plastid 2 | chr1:5574433-5577406 FORWARD LENGTH=420
16.6767	16.7558	16.084	16.6964	NaN	16.6457	16.484	17.0024				4	4	2	4.6	4.6	2.2	103.01	1.6091e-11	1388900	>AT1G79990.5 | Symbols: | structural molecules | chr1:30085910-30091949 FORWARD LENGTH=912;>AT1G79990.3 | Symbols: | structural molecules | chr1:30085910-30091949 FORWARD LENGTH=920;>AT1G79990.1 | Symbols: | structural molecules | chr1:30084522-30091949 FORWARD LENGTH=1135	>AT1G79990.5 | Symbols: | structural molecules | chr1:30085910-30091949 FORWARD LENGTH=912;>AT1G79990.3 | Symbols: | structural molecules | chr1:30085910-30091949 FORWARD LENGTH=920;>AT1G79990.1 | Symbols: | structural molecules | chr1:30084522-30091949 FORWARD LENGTH=1135
18.1635	17.775	18.3053	18.2343	18.6815	18.288	19.7648	19.4142				9	9	9	19.3	19.3	19.3	67.281	1.7824e-28	7472700	>AT1G80270.3 | Symbols: PPR596 | PENTATRICOPEPTIDE REPEAT 596 | chr1:30181265-30183331 FORWARD LENGTH=596;>AT1G80270.2 | Symbols: PPR596 | PENTATRICOPEPTIDE REPEAT 596 | chr1:30181265-30183331 FORWARD LENGTH=596;>AT1G80270.1 | Symbols: PPR596 | PENTATRICOPEPTIDE REPEAT 596 | chr1:30181265-30183331 FORWARD LENGTH=596	>AT1G80270.3 | Symbols: PPR596 | PENTATRICOPEPTIDE REPEAT 596 | chr1:30181265-30183331 FORWARD LENGTH=596;>AT1G80270.2 | Symbols: PPR596 | PENTATRICOPEPTIDE REPEAT 596 | chr1:30181265-30183331 FORWARD LENGTH=596;>AT1G80270.1 | Symbols: PPR596 | PENTATRICOPEPTIDE REPEAT 596 | chr1:30181265-30183331 FORWARD LENGTH=596
19.0487	19.3107	19.8278	20.0902	18.5754	18.8244	19.5096	19.4978				7	7	7	19.4	19.4	19.4	49.487	9.821e-29	10665000	>AT1G80480.1 | Symbols: PTAC17 | plastid transcriptionally active 17 | chr1:30258272-30260570 REVERSE LENGTH=444;>AT1G15730.1 | Symbols: | Cobalamin biosynthesis CobW-like protein | chr1:5407535-5409937 REVERSE LENGTH=448	>AT1G80480.1 | Symbols: PTAC17 | plastid transcriptionally active 17 | chr1:30258272-30260570 REVERSE LENGTH=444
14.5247	14.3062	14.5705	13.9444	16.0368	14.7923	14.352	14.5151				1	1	1	5.3	5.3	5.3	28.344	9.2999e-06	353130	>AT1G80750.1 | Symbols: | Ribosomal protein L30/L7 family protein | chr1:30349052-30350434 FORWARD LENGTH=247	>AT1G80750.1 | Symbols: | Ribosomal protein L30/L7 family protein | chr1:30349052-30350434 FORWARD LENGTH=247
13.6345	NaN	14.3005	14.3087	14.1223	14.5193	15.3939	15.3542				1	1	1	1.4	1.4	1.4	104.02	0.0013614	376680	>AT1G80930.1 | Symbols: | MIF4G domain-containing protein / MA3 domain-containing protein | chr1:30405774-30409499 REVERSE LENGTH=900	>AT1G80930.1 | Symbols: | MIF4G domain-containing protein / MA3 domain-containing protein | chr1:30405774-30409499 REVERSE LENGTH=900
17.7985	16.7826	16.8514	16.4963	NaN	16.4247	NaN	17.0055				2	2	2	11.2	11.2	11.2	28.171	4.5688e-12	1340800	>AT2G01250.1 | Symbols: | Ribosomal protein L30/L7 family protein | chr2:132943-134264 REVERSE LENGTH=242;>AT2G44120.1 | Symbols: | Ribosomal protein L30/L7 family protein | chr2:18249227-18250402 REVERSE LENGTH=242;>AT3G13580.3 | Symbols: | Ribosomal protein L30/L7 family protein | chr3:4433809-4435109 FORWARD LENGTH=244;>AT3G13580.2 | Symbols: | Ribosomal protein L30/L7 family protein | chr3:44…	>AT2G01250.1 | Symbols: | Ribosomal protein L30/L7 family protein | chr2:132943-134264 REVERSE LENGTH=242;>AT2G44120.1 | Symbols: | Ribosomal protein L30/L7 family protein | chr2:18249227-18250402 REVERSE LENGTH=242;>AT3G13580.3 | Symbols: | Ribosomal protein L30/L7 family protein | chr3:4433809-4435109 FORWARD LENGTH=244;>AT3G13580.2 | Symbols: | Ribosomal protein L30/L7 family protein | chr3:44…
NaN	14.0683	13.8714	13.9465	14.9794	14.8726	15.612	16.1175				2	2	2	3.4	3.4	3.4	83.911	7.9327e-05	302460	>AT2G01690.1 | Symbols: | ARM repeat superfamily protein | chr2:309144-313499 REVERSE LENGTH=743;>AT2G01690.2 | Symbols: | ARM repeat superfamily protein | chr2:309144-313499 REVERSE LENGTH=744	>AT2G01690.1 | Symbols: | ARM repeat superfamily protein | chr2:309144-313499 REVERSE LENGTH=743;>AT2G01690.2 | Symbols: | ARM repeat superfamily protein | chr2:309144-313499 REVERSE LENGTH=744
21.639	21.6025	21.0852	21.133	21.9878	22.0186	21.6791	21.5695				24	24	24	24.9	24.9	24.9	134.62	3.2865e-99	44835000	>AT2G02560.2 | Symbols: CAND1, ATCAND1, ETA2, TIP120, HVE | cullin-associated and neddylation dissociated | chr2:690345-697342 FORWARD LENGTH=1217;>AT2G02560.1 | Symbols: CAND1, ATCAND1, ETA2, TIP120, HVE | cullin-associated and neddylation dissociated | chr2:690345-697342 FORWARD LENGTH=1219	>AT2G02560.2 | Symbols: CAND1, ATCAND1, ETA2, TIP120, HVE | cullin-associated and neddylation dissociated | chr2:690345-697342 FORWARD LENGTH=1217;>AT2G02560.1 | Symbols: CAND1, ATCAND1, ETA2, TIP120, HVE | cullin-associated and neddylation dissociated | chr2:690345-697342 FORWARD LENGTH=1219
18.6241	17.1898	18.9932	18.2171	18.5289	18.5805	18.571	18.7206				5	5	5	11.2	11.2	11.2	69.76	5.7557e-16	4794000	>AT2G02790.1 | Symbols: IQD29 | IQ-domain 29 | chr2:788708-790946 FORWARD LENGTH=636	>AT2G02790.1 | Symbols: IQD29 | IQ-domain 29 | chr2:788708-790946 FORWARD LENGTH=636
16.7097	16.8297	17.2408	16.5931	17.0426	17.7734	16.366	NaN				1	1	1	3.1	3.1	3.1	40.596	0.0053935	1178200	>AT2G03510.1 | Symbols: | SPFH/Band 7/PHB domain-containing membrane-associated protein family | chr2:1066717-1068934 FORWARD LENGTH=356	>AT2G03510.1 | Symbols: | SPFH/Band 7/PHB domain-containing membrane-associated protein family | chr2:1066717-1068934 FORWARD LENGTH=356
16.9064	16.9431	18.8263	19.3605	17.1752	16.9612	18.6451	18.2852				5	5	5	8.9	8.9	8.9	59.293	3.2955e-10	4472800	>AT2G03820.1 | Symbols: | nonsense-mediated mRNA decay NMD3 family protein | chr2:1165149-1166699 REVERSE LENGTH=516	>AT2G03820.1 | Symbols: | nonsense-mediated mRNA decay NMD3 family protein | chr2:1165149-1166699 REVERSE LENGTH=516
15.8555	16.4972	17.5943	16.7112	16.1781	NaN	17.6322	17.2532				4	3	3	6.7	4.9	4.9	88.255	1.7078e-11	1796300	>AT2G04030.2 | Symbols: CR88, Hsp88.1, AtHsp90.5 | Chaperone protein htpG family protein | chr2:1281983-1285909 FORWARD LENGTH=777;>AT2G04030.1 | Symbols: CR88, EMB1956, HSP90.5, Hsp88.1, AtHsp90.5 | Chaperone protein htpG family protein | chr2:1281983-1285909 FORWARD LENGTH=780	>AT2G04030.2 | Symbols: CR88, Hsp88.1, AtHsp90.5 | Chaperone protein htpG family protein | chr2:1281983-1285909 FORWARD LENGTH=777;>AT2G04030.1 | Symbols: CR88, EMB1956, HSP90.5, Hsp88.1, AtHsp90.5 | Chaperone protein htpG family protein | chr2:1281983-1285909 FORWARD LENGTH=780
16.8802	17.3889	17.7616	17.0901	17.6158	18.0894	17.9647	17.584				3	3	3	3.8	3.8	3.8	137.05	2.8868e-07	2691800	>AT2G05120.2 | Symbols: | Nucleoporin, Nup133/Nup155-like | chr2:1842069-1846858 REVERSE LENGTH=1220;>AT2G05120.1 | Symbols: | Nucleoporin, Nup133/Nup155-like | chr2:1842069-1846858 REVERSE LENGTH=1285	>AT2G05120.2 | Symbols: | Nucleoporin, Nup133/Nup155-like | chr2:1842069-1846858 REVERSE LENGTH=1220;>AT2G05120.1 | Symbols: | Nucleoporin, Nup133/Nup155-like | chr2:1842069-1846858 REVERSE LENGTH=1285
NaN	NaN	14.9988	14.5636	15.1101	15.0302	15.1896	14.7533				1	1	1	1.3	1.3	1.3	105.71	0.00018993	369150	>AT2G05170.1 | Symbols: ATVPS11, VPS11 | vacuolar protein sorting 11 | chr2:1870020-1873278 FORWARD LENGTH=932	>AT2G05170.1 | Symbols: ATVPS11, VPS11 | vacuolar protein sorting 11 | chr2:1870020-1873278 FORWARD LENGTH=932
17.2139	17.3733	16.8777	16.7975	17.0312	17.3243	16.9296	16.8823				2	2	2	9.8	9.8	9.8	34.291	0.00028825	1776300	>AT2G06850.1 | Symbols: EXGT-A1, EXT, XTH4 | xyloglucan endotransglucosylase/hydrolase 4 | chr2:2763619-2765490 FORWARD LENGTH=296	>AT2G06850.1 | Symbols: EXGT-A1, EXT, XTH4 | xyloglucan endotransglucosylase/hydrolase 4 | chr2:2763619-2765490 FORWARD LENGTH=296
21.2346	21.3285	22.3876	22.2302	21.1096	21.1181	21.8769	21.7752				10	10	10	20.9	20.9	20.9	54.971	2.218e-54	51673000	>ATMG01190.1 | Symbols: ATP1 | ATP synthase subunit 1 | chrM:302166-303689 REVERSE LENGTH=507;>AT2G07698.1 | Symbols: | ATPase, F1 complex, alpha subunit protein | chr2:3361474-3364028 FORWARD LENGTH=777	>ATMG01190.1 | Symbols: ATP1 | ATP synthase subunit 1 | chrM:302166-303689 REVERSE LENGTH=507;>AT2G07698.1 | Symbols: | ATPase, F1 complex, alpha subunit protein | chr2:3361474-3364028 FORWARD LENGTH=777
15.8977	16.0702	15.119	15.0507	15.6846	15.7964	15.5774	15.8065				6	1	1	45.2	8.2	8.2	16.631	2.3166e-25	667520	>AT2G09990.1 | Symbols: | Ribosomal protein S5 domain 2-like superfamily protein | chr2:3781442-3781882 FORWARD LENGTH=146	>AT2G09990.1 | Symbols: | Ribosomal protein S5 domain 2-like superfamily protein | chr2:3781442-3781882 FORWARD LENGTH=146
15.5517	15.6151	15.73	16.0031	15.8003	15.3559	15.3959	15.5561				1	1	1	4.1	4.1	4.1	35.461	2.6586e-07	672290	>AT2G15430.1 | Symbols: RBP36A, RPB35.5A, NRPB3, NRPD3, NRPE3A | DNA-directed RNA polymerase family protein | chr2:6733661-6735482 FORWARD LENGTH=319	>AT2G15430.1 | Symbols: RBP36A, RPB35.5A, NRPB3, NRPD3, NRPE3A | DNA-directed RNA polymerase family protein | chr2:6733661-6735482 FORWARD LENGTH=319
18.5647	18.9754	20.0207	19.842	19.6625	18.3856	20.2425	19.9509				8	8	8	21.3	21.3	21.3	55.574	7.7526e-54	12834000	>AT2G15860.1 | Symbols: | unknown protein;FUNCTIONS IN: molecular_function unknown;INVOLVED IN: biological_process unknown;LOCATED IN: cellular_component unknown;EXPRESSED IN: 24 plant structures;EXPRESSED DURING: 13 growth stages;Has 30201 Blast hits to 17322 proteins in 780 species: Archae - 12;Bacteria - 1396;Metazoa - 17338;Fungi - 3422;Plants - 5037;Viruses - 0;Other Eukaryotes - 2996 (sourc…	>AT2G15860.1 | Symbols: | unknown protein;FUNCTIONS IN: molecular_function unknown;INVOLVED IN: biological_process unknown;LOCATED IN: cellular_component unknown;EXPRESSED IN: 24 plant structures;EXPRESSED DURING: 13 growth stages;Has 30201 Blast hits to 17322 proteins in 780 species: Archae - 12;Bacteria - 1396;Metazoa - 17338;Fungi - 3422;Plants - 5037;Viruses - 0;Other Eukaryotes - 2996 (sourc…
17.5152	17.849	18.6243	19.0195	17.4269	17.9861	17.9375	18.5945				2	2	2	3.7	3.7	3.7	61.842	9.0544e-05	4454600	>AT2G16570.1 | Symbols: ATASE, ATASE1, ASE1 | GLN phosphoribosyl pyrophosphate amidotransferase 1 | chr2:7180424-7182124 REVERSE LENGTH=566;>AT4G38880.1 | Symbols: ATASE3, ASE3 | GLN phosphoribosyl pyrophosphate amidotransferase 3 | chr4:18134116-18135714 FORWARD LENGTH=532;>AT4G34740.1 | Symbols: ATASE2, CIA1, ATPURF2, ASE2 | GLN phosphoribosyl pyrophosphate amidotransferase 2 | chr4:16574894-16…	>AT2G16570.1 | Symbols: ATASE, ATASE1, ASE1 | GLN phosphoribosyl pyrophosphate amidotransferase 1 | chr2:7180424-7182124 REVERSE LENGTH=566;>AT4G38880.1 | Symbols: ATASE3, ASE3 | GLN phosphoribosyl pyrophosphate amidotransferase 3 | chr4:18134116-18135714 FORWARD LENGTH=532;>AT4G34740.1 | Symbols: ATASE2, CIA1, ATPURF2, ASE2 | GLN phosphoribosyl pyrophosphate amidotransferase 2 | chr4:16574894-16…
20.7197	21.1508	20.6857	20.8895	20.7826	20.8637	20.878	20.8207				12	12	12	17.7	17.7	17.7	99.108	2.2352e-38	26166000	>AT2G16950.2 | Symbols: TRN1, ATTRN1 | transportin 1 | chr2:7353939-7360637 FORWARD LENGTH=891;>AT2G16950.1 | Symbols: TRN1, ATTRN1 | transportin 1 | chr2:7353939-7360637 FORWARD LENGTH=895	>AT2G16950.2 | Symbols: TRN1, ATTRN1 | transportin 1 | chr2:7353939-7360637 FORWARD LENGTH=891;>AT2G16950.1 | Symbols: TRN1, ATTRN1 | transportin 1 | chr2:7353939-7360637 FORWARD LENGTH=895
16.8421	16.8781	16.2507	17.2982	17.1173	17.001	17.078	17.244				1	1	1	2.2	2.2	2.2	61.694	6.6223e-08	1829900	>AT2G16960.1 | Symbols: | ARM repeat superfamily protein | chr2:7364683-7368963 FORWARD LENGTH=547	>AT2G16960.1 | Symbols: | ARM repeat superfamily protein | chr2:7364683-7368963 FORWARD LENGTH=547
17.7002	17.7	17.7289	NaN	18.546	17.081	17.8158	18.5557				7	3	3	29.2	14.3	14.3	39.148	4.2958e-31	3873100	>AT2G17130.2 | Symbols: IDH2, IDH-II | isocitrate dehydrogenase subunit 2 | chr2:7461062-7462466 REVERSE LENGTH=363;>AT2G17130.1 | Symbols: IDH2, IDH-II | isocitrate dehydrogenase subunit 2 | chr2:7461062-7462466 REVERSE LENGTH=367	>AT2G17130.2 | Symbols: IDH2, IDH-II | isocitrate dehydrogenase subunit 2 | chr2:7461062-7462466 REVERSE LENGTH=363;>AT2G17130.1 | Symbols: IDH2, IDH-II | isocitrate dehydrogenase subunit 2 | chr2:7461062-7462466 REVERSE LENGTH=367
20.1446	19.5009	20.1463	18.8776	19.5595	20.3254	20.2118	20.2124				6	6	6	28.3	28.3	28.3	27.707	1.0525e-14	15951000	>AT5G07090.2 | Symbols: | Ribosomal protein S4 (RPS4A) family protein | chr5:2202783-2203805 FORWARD LENGTH=244;>AT2G17360.1 | Symbols: | Ribosomal protein S4 (RPS4A) family protein | chr2:7546598-7548138 FORWARD LENGTH=261;>AT5G58420.1 | Symbols: | Ribosomal protein S4 (RPS4A) family protein | chr5:23619599-23620896 FORWARD LENGTH=262;>AT5G07090.1 | Symbols: | Ribosomal protein S4 (RPS4A) family…	>AT5G07090.2 | Symbols: | Ribosomal protein S4 (RPS4A) family protein | chr5:2202783-2203805 FORWARD LENGTH=244;>AT2G17360.1 | Symbols: | Ribosomal protein S4 (RPS4A) family protein | chr2:7546598-7548138 FORWARD LENGTH=261;>AT5G58420.1 | Symbols: | Ribosomal protein S4 (RPS4A) family protein | chr5:23619599-23620896 FORWARD LENGTH=262;>AT5G07090.1 | Symbols: | Ribosomal protein S4 (RPS4A) family…
16.0362	15.6757	15.9749	15.0714	15.9626	16.1175	16.135	NaN				2	2	2	5.6	5.6	5.6	51.408	2.9411e-07	626790	>AT2G17670.1 | Symbols: | Tetratricopeptide repeat (TPR)-like superfamily protein | chr2:7674420-7675811 FORWARD LENGTH=463;>AT2G17670.2 | Symbols: | Tetratricopeptide repeat (TPR)-like superfamily protein | chr2:7674420-7675575 FORWARD LENGTH=349	>AT2G17670.1 | Symbols: | Tetratricopeptide repeat (TPR)-like superfamily protein | chr2:7674420-7675811 FORWARD LENGTH=463;>AT2G17670.2 | Symbols: | Tetratricopeptide repeat (TPR)-like superfamily protein | chr2:7674420-7675575 FORWARD LENGTH=349
17.1615	16.6877	17.6701	17.6471	16.2839	17.381	16.8394	17.0599				3	3	3	11.6	11.6	11.6	27.948	1.6312e-06	1812300	>AT4G36130.1 | Symbols: | Ribosomal protein L2 family | chr4:17097613-17098656 FORWARD LENGTH=258;>AT2G18020.1 | Symbols: EMB2296 | Ribosomal protein L2 family | chr2:7837151-7838160 FORWARD LENGTH=258;>AT3G51190.1 | Symbols: | Ribosomal protein L2 family | chr3:19016606-19017547 REVERSE LENGTH=260	>AT4G36130.1 | Symbols: | Ribosomal protein L2 family | chr4:17097613-17098656 FORWARD LENGTH=258;>AT2G18020.1 | Symbols: EMB2296 | Ribosomal protein L2 family | chr2:7837151-7838160 FORWARD LENGTH=258
17.7854	17.2874	17.1145	17.5662	18.7984	18.4929	NaN	18.7161				3	3	3	4.9	4.9	4.9	71.194	5.0821e-11	2707300	>AT2G18330.1 | Symbols: | AAA-type ATPase family protein | chr2:7965829-7968915 FORWARD LENGTH=636;>AT3G03060.1 | Symbols: | P-loop containing nucleoside triphosphate hydrolases superfamily protein | chr3:692188-695424 FORWARD LENGTH=628;>AT4G36580.1 | Symbols: | AAA-type ATPase family protein | chr4:17257958-17260661 FORWARD LENGTH=632;>AT5G16930.1 | Symbols: | AAA-type ATPase family protein | c…	>AT2G18330.1 | Symbols: | AAA-type ATPase family protein | chr2:7965829-7968915 FORWARD LENGTH=636
17.9283	16.8871	16.2277	14.2661	17.7035	17.4141	16.25	16.2987				2	2	2	4.4	4.4	4.4	69.363	2.9421e-16	1549800	>AT2G18450.1 | Symbols: SDH1-2 | succinate dehydrogenase 1-2 | chr2:7997510-8000801 REVERSE LENGTH=632;>AT5G66760.1 | Symbols: SDH1-1 | succinate dehydrogenase 1-1 | chr5:26653776-26657224 FORWARD LENGTH=634	>AT2G18450.1 | Symbols: SDH1-2 | succinate dehydrogenase 1-2 | chr2:7997510-8000801 REVERSE LENGTH=632;>AT5G66760.1 | Symbols: SDH1-1 | succinate dehydrogenase 1-1 | chr5:26653776-26657224 FORWARD LENGTH=634
15.4394	15.1745	15.1901	14.9096	NaN	15.0394	15.8173	15.5438				1	1	1	4	4	4	46.159	4.8989e-05	545800	>AT2G19490.1 | Symbols: | recA DNA recombination family protein | chr2:8441732-8444006 FORWARD LENGTH=430	>AT2G19490.1 | Symbols: | recA DNA recombination family protein | chr2:8441732-8444006 FORWARD LENGTH=430
18.841	16.2999	15.3764	14.4872	NaN	NaN	17.2439	16.7914				2	2	2	20.3	20.3	20.3	15.895	0.00014044	1805100	>AT2G19730.3 | Symbols: | Ribosomal L28e protein family | chr2:8511752-8512995 FORWARD LENGTH=143;>AT2G19730.2 | Symbols: | Ribosomal L28e protein family | chr2:8511752-8512995 FORWARD LENGTH=143;>AT2G19730.1 | Symbols: | Ribosomal L28e protein family | chr2:8511752-8512995 FORWARD LENGTH=143;>AT4G29410.2 | Symbols: | Ribosomal L28e protein family | chr4:14468439-14469964 REVERSE LENGTH=143;>AT4G…	>AT2G19730.3 | Symbols: | Ribosomal L28e protein family | chr2:8511752-8512995 FORWARD LENGTH=143;>AT2G19730.2 | Symbols: | Ribosomal L28e protein family | chr2:8511752-8512995 FORWARD LENGTH=143;>AT2G19730.1 | Symbols: | Ribosomal L28e protein family | chr2:8511752-8512995 FORWARD LENGTH=143;>AT4G29410.2 | Symbols: | Ribosomal L28e protein family | chr4:14468439-14469964 REVERSE LENGTH=143;>AT4G…
20.9924	21.1895	21.4395	21.643	21.392	21.1157	21.8117	21.6944				12	12	12	33.2	33.2	33.2	49.369	1.2547e-113	40375000	>AT4G29040.1 | Symbols: RPT2a | regulatory particle AAA-ATPase 2A | chr4:14312369-14314386 FORWARD LENGTH=443;>AT2G20140.1 | Symbols: | AAA-type ATPase family protein | chr2:8692736-8694837 FORWARD LENGTH=443	>AT4G29040.1 | Symbols: RPT2a | regulatory particle AAA-ATPase 2A | chr4:14312369-14314386 FORWARD LENGTH=443;>AT2G20140.1 | Symbols: | AAA-type ATPase family protein | chr2:8692736-8694837 FORWARD LENGTH=443
17.805	17.1407	16.9072	16.1919	19.2108	18.3413	16.4838	17.0887				7	7	7	6.3	6.3	6.3	158.95	4.2107e-22	2530800	>AT2G20190.1 | Symbols: ATCLASP, CLASP | CLIP-associated protein | chr2:8711862-8718813 REVERSE LENGTH=1439	>AT2G20190.1 | Symbols: ATCLASP, CLASP | CLIP-associated protein | chr2:8711862-8718813 REVERSE LENGTH=1439
21.2623	21.3854	21.8285	21.8103	21.2185	21.081	21.9407	21.7365				20	20	20	25.5	25.5	25.5	98.143	3.3708e-93	46442000	>AT2G20580.1 | Symbols: RPN1A, ATRPN1A | 26S proteasome regulatory subunit S2 1A | chr2:8859211-8864699 FORWARD LENGTH=891;>AT4G28470.1 | Symbols: RPN1B, ATRPN1B | 26S proteasome regulatory subunit S2 1B | chr4:14067082-14072357 REVERSE LENGTH=891	>AT2G20580.1 | Symbols: RPN1A, ATRPN1A | 26S proteasome regulatory subunit S2 1A | chr2:8859211-8864699 FORWARD LENGTH=891;>AT4G28470.1 | Symbols: RPN1B, ATRPN1B | 26S proteasome regulatory subunit S2 1B | chr4:14067082-14072357 REVERSE LENGTH=891
20.3113	20.414	20.9906	20.6931	20.9231	20.804	21.4847	21.0236				15	15	15	32.6	32.6	32.6	65.371	1.2473e-102	29188000	>AT2G20800.1 | Symbols: NDB4 | NAD(P)H dehydrogenase B4 | chr2:8953252-8955699 REVERSE LENGTH=582;>AT4G28220.1 | Symbols: NDB1 | NAD(P)H dehydrogenase B1 | chr4:13993078-13995651 FORWARD LENGTH=571;>AT4G21490.1 | Symbols: NDB3 | NAD(P)H dehydrogenase B3 | chr4:11436495-11439326 REVERSE LENGTH=580;>AT4G05020.1 | Symbols: NDB2 | NAD(P)H dehydrogenase B2 | chr4:2572752-2576222 FORWARD LENGTH=582;>AT…	>AT2G20800.1 | Symbols: NDB4 | NAD(P)H dehydrogenase B4 | chr2:8953252-8955699 REVERSE LENGTH=582
19.5038	19.8502	20.127	19.1657	20.0769	20.0787	19.6909	20.1002				16	16	10	17.7	17.7	11.7	136.47	1.5562e-69	14050000	>AT2G21390.1 | Symbols: | Coatomer, alpha subunit | chr2:9152428-9156577 FORWARD LENGTH=1218	>AT2G21390.1 | Symbols: | Coatomer, alpha subunit | chr2:9152428-9156577 FORWARD LENGTH=1218
15.4406	15.5037	16.417	15.6492	15.4674	16.081	15.7286	16.189				1	1	1	12.1	12.1	12.1	11.941	0.0057703	765520	>AT2G21580.2 | Symbols: | Ribosomal protein S25 family protein | chr2:9236629-9237510 FORWARD LENGTH=107;>AT4G34555.1 | Symbols: | Ribosomal protein S25 family protein | chr4:16504381-16505339 REVERSE LENGTH=108;>AT2G21580.1 | Symbols: | Ribosomal protein S25 family protein | chr2:9236629-9237510 FORWARD LENGTH=108	>AT2G21580.2 | Symbols: | Ribosomal protein S25 family protein | chr2:9236629-9237510 FORWARD LENGTH=107;>AT4G34555.1 | Symbols: | Ribosomal protein S25 family protein | chr4:16504381-16505339 REVERSE LENGTH=108;>AT2G21580.1 | Symbols: | Ribosomal protein S25 family protein | chr2:9236629-9237510 FORWARD LENGTH=108
18.094	17.6291	17.1154	17.4078	18.3095	18.6367	16.7885	17.4247				5	5	5	3.4	3.4	3.4	230.7	2.7497e-17	2569200	>AT2G22125.1 | Symbols: CSI1 | binding | chr2:9406793-9414223 FORWARD LENGTH=2150	>AT2G22125.1 | Symbols: CSI1 | binding | chr2:9406793-9414223 FORWARD LENGTH=2150
19.6407	19.4797	19.6026	19.6096	20.0927	19.8765	19.7012	19.3721				7	7	7	11	11	11	82.889	1.1416e-37	12318000	>AT2G24050.1 | Symbols: eIFiso4G2 | MIF4G domain-containing protein / MA3 domain-containing protein | chr2:10225500-10228456 REVERSE LENGTH=747	>AT2G24050.1 | Symbols: eIFiso4G2 | MIF4G domain-containing protein / MA3 domain-containing protein | chr2:10225500-10228456 REVERSE LENGTH=747
14.2638	14.6277	14.3759	13.9495	16.2877	14.6541	14.7816	14.7572				2	2	2	1.5	1.5	1.5	201.21	1.616e-11	382310	>AT2G26780.1 | Symbols: | ARM repeat superfamily protein | chr2:11410125-11423598 FORWARD LENGTH=1826	>AT2G26780.1 | Symbols: | ARM repeat superfamily protein | chr2:11410125-11423598 FORWARD LENGTH=1826
19.0698	19.9201	20.2209	20.7743	19.6128	19.4512	20.3796	20.0491				15	15	15	43.2	43.2	43.2	48.592	7.4495e-60	15711000	>AT2G27600.1 | Symbols: SKD1, VPS4, ATSKD1 | AAA-type ATPase family protein | chr2:11781226-11783730 FORWARD LENGTH=435	>AT2G27600.1 | Symbols: SKD1, VPS4, ATSKD1 | AAA-type ATPase family protein | chr2:11781226-11783730 FORWARD LENGTH=435
15.9373	16.3394	15.9495	15.5946	17.0492	15.7739	16.3506	16.6226				3	3	3	3.4	3.4	3.4	124.91	9.2564e-09	1244400	>AT2G27900.2 | Symbols: | CONTAINS InterPro DOMAIN/s: Protein of unknown function DUF2451, C-terminal (InterPro:IPR019514), Vacuolar protein sorting-associated protein 54 (InterPro:IPR019515);Has 35333 Blast hits to 34131 proteins in 2444 species: Archae - 798;Bacteria - 22429;Metazoa - 974;Fungi - 991;Plants - 531;Viruses - 0;Other Eukaryotes - 9610 (source: NCBI BLink). | chr2:11877654-11885238…	>AT2G27900.2 | Symbols: | CONTAINS InterPro DOMAIN/s: Protein of unknown function DUF2451, C-terminal (InterPro:IPR019514), Vacuolar protein sorting-associated protein 54 (InterPro:IPR019515);Has 35333 Blast hits to 34131 proteins in 2444 species: Archae - 798;Bacteria - 22429;Metazoa - 974;Fungi - 991;Plants - 531;Viruses - 0;Other Eukaryotes - 9610 (source: NCBI BLink). | chr2:11877654-11885238…
19.5857	19.5024	21.548	21.7067	18.8953	19.3977	20.6627	20.6898				13	13	13	24.9	24.9	24.9	62.071	9.8486e-79	24254000	>AT2G28000.1 | Symbols: CPN60A, CH-CPN60A, SLP | chaperonin-60alpha | chr2:11926603-11929184 FORWARD LENGTH=586	>AT2G28000.1 | Symbols: CPN60A, CH-CPN60A, SLP | chaperonin-60alpha | chr2:11926603-11929184 FORWARD LENGTH=586
18.7823	19.2223	20.0756	19.9105	18.9721	19.1589	19.5939	19.6699				7	7	7	9.7	9.7	9.7	88.412	4.1073e-29	11812000	>AT2G28450.2 | Symbols: | zinc finger (CCCH-type) family protein | chr2:12162180-12165761 REVERSE LENGTH=804;>AT2G28450.1 | Symbols: | zinc finger (CCCH-type) family protein | chr2:12162180-12165761 REVERSE LENGTH=809	>AT2G28450.2 | Symbols: | zinc finger (CCCH-type) family protein | chr2:12162180-12165761 REVERSE LENGTH=804;>AT2G28450.1 | Symbols: | zinc finger (CCCH-type) family protein | chr2:12162180-12165761 REVERSE LENGTH=809
15.9632	17.1501	16.7471	16.4773	16.8174	16.4347	17.3781	17.2054				3	3	3	3	3	3	106.65	1.1579e-06	1827700	>AT2G29190.2 | Symbols: PUM2 | pumilio 2 | chr2:12544260-12548071 REVERSE LENGTH=972;>AT2G29190.1 | Symbols: APUM2, PUM2 | pumilio 2 | chr2:12544260-12548071 REVERSE LENGTH=972;>AT2G29140.1 | Symbols: APUM3, PUM3 | pumilio 3 | chr2:12531392-12535060 FORWARD LENGTH=964;>AT2G29200.1 | Symbols: APUM1, PUM1 | pumilio 1 | chr2:12549483-12553185 REVERSE LENGTH=968;>AT3G20250.1 | Symbols: APUM5, PUM5 | …	>AT2G29190.2 | Symbols: PUM2 | pumilio 2 | chr2:12544260-12548071 REVERSE LENGTH=972;>AT2G29190.1 | Symbols: APUM2, PUM2 | pumilio 2 | chr2:12544260-12548071 REVERSE LENGTH=972;>AT2G29140.1 | Symbols: APUM3, PUM3 | pumilio 3 | chr2:12531392-12535060 FORWARD LENGTH=964;>AT2G29200.1 | Symbols: APUM1, PUM1 | pumilio 1 | chr2:12549483-12553185 REVERSE LENGTH=968
21.7766	21.7593	22.9266	23.0942	22.0421	21.4446	23.3426	22.5808				34	11	4	82.2	35.4	14.9	50.747	0	96337000	>AT2G29550.1 | Symbols: TUB7 | tubulin beta-7 chain | chr2:12644258-12645932 REVERSE LENGTH=449	>AT2G29550.1 | Symbols: TUB7 | tubulin beta-7 chain | chr2:12644258-12645932 REVERSE LENGTH=449
29.6587	29.816	29.8033	29.7647	29.0573	29.2029	29.5373	29.562				119	119	119	83.1	83.1	83.1	111.92	0	11703000000	>AT2G29970.1 | Symbols: | Double Clp-N motif-containing P-loop nucleoside triphosphate hydrolases superfamily protein | chr2:12776601-12779784 FORWARD LENGTH=1002;>AT1G07200.2 | Symbols: | Double Clp-N motif-containing P-loop nucleoside triphosphate hydrolases superfamily protein | chr1:2209033-2212316 REVERSE LENGTH=979;>AT2G40130.1 | Symbols: | Double Clp-N motif-containing P-loop nucleoside tr…	>AT2G29970.1 | Symbols: | Double Clp-N motif-containing P-loop nucleoside triphosphate hydrolases superfamily protein | chr2:12776601-12779784 FORWARD LENGTH=1002
20.3007	19.4657	18.7401	18.4513	19.9776	19.3993	19.1394	18.6034				5	5	5	20.6	20.6	20.6	27.458	1.5571e-46	9445300	>AT5G35530.1 | Symbols: | Ribosomal protein S3 family protein | chr5:13710355-13712192 REVERSE LENGTH=248;>AT3G53870.1 | Symbols: | Ribosomal protein S3 family protein | chr3:19951547-19952782 FORWARD LENGTH=249;>AT2G31610.1 | Symbols: | Ribosomal protein S3 family protein | chr2:13450384-13451669 FORWARD LENGTH=250	>AT5G35530.1 | Symbols: | Ribosomal protein S3 family protein | chr5:13710355-13712192 REVERSE LENGTH=248;>AT3G53870.1 | Symbols: | Ribosomal protein S3 family protein | chr3:19951547-19952782 FORWARD LENGTH=249;>AT2G31610.1 | Symbols: | Ribosomal protein S3 family protein | chr2:13450384-13451669 FORWARD LENGTH=250
15.2593	15.2848	15.3579	15.3373	15.8058	16.2199	14.6383	15.5705				1	1	1	1.1	1.1	1.1	119.25	0.00014376	959550	>AT2G31660.1 | Symbols: SAD2, URM9 | ARM repeat superfamily protein | chr2:13464519-13471353 FORWARD LENGTH=1040	>AT2G31660.1 | Symbols: SAD2, URM9 | ARM repeat superfamily protein | chr2:13464519-13471353 FORWARD LENGTH=1040
21.9107	21.7794	22.7219	23.1951	21.6264	22.2819	22.8445	22.524				5	5	4	6.6	6.6	5.2	108.98	9.3494e-11	73490000	>AT2G32730.1 | Symbols: | 26S proteasome regulatory complex, non-ATPase subcomplex, Rpn2/Psmd1 subunit | chr2:13880189-13885464 FORWARD LENGTH=1004	>AT2G32730.1 | Symbols: | 26S proteasome regulatory complex, non-ATPase subcomplex, Rpn2/Psmd1 subunit | chr2:13880189-13885464 FORWARD LENGTH=1004
19.8174	19.7865	19.6011	19.3563	20.5053	20.4793	19.4158	19.9707				14	14	14	9.4	9.4	9.4	217.55	1.8472e-69	12670000	>AT2G35630.1 | Symbols: MOR1, GEM1 | ARM repeat superfamily protein | chr2:14966828-14980361 FORWARD LENGTH=1978	>AT2G35630.1 | Symbols: MOR1, GEM1 | ARM repeat superfamily protein | chr2:14966828-14980361 FORWARD LENGTH=1978
16.0095	16.3533	17.7537	18.3526	15.7909	16.1494	16.5592	16.508				2	2	2	19.8	19.8	19.8	21.238	1.2693e-07	1888200	>AT2G35900.1 | Symbols: | unknown protein;FUNCTIONS IN: molecular_function unknown;INVOLVED IN: biological_process unknown;LOCATED IN: nucleus;EXPRESSED IN: 20 plant structures;EXPRESSED DURING: 13 growth stages;Has 32 Blast hits to 32 proteins in 12 species: Archae - 0;Bacteria - 0;Metazoa - 0;Fungi - 0;Plants - 32;Viruses - 0;Other Eukaryotes - 0 (source: NCBI BLink). | chr2:15070203-15071540 R…	>AT2G35900.1 | Symbols: | unknown protein;FUNCTIONS IN: molecular_function unknown;INVOLVED IN: biological_process unknown;LOCATED IN: nucleus;EXPRESSED IN: 20 plant structures;EXPRESSED DURING: 13 growth stages;Has 32 Blast hits to 32 proteins in 12 species: Archae - 0;Bacteria - 0;Metazoa - 0;Fungi - 0;Plants - 32;Viruses - 0;Other Eukaryotes - 0 (source: NCBI BLink). | chr2:15070203-15071540 R…
NaN	17.0364	18.1339	17.6313	17.2889	17.5384	17.6686	17.7496				3	3	1	23.3	23.3	7.3	16.257	6.242e-16	2636500	>AT2G36160.1 | Symbols: | Ribosomal protein S11 family protein | chr2:15169925-15171159 FORWARD LENGTH=150;>AT3G11510.1 | Symbols: | Ribosomal protein S11 family protein | chr3:3623757-3624866 REVERSE LENGTH=150	>AT2G36160.1 | Symbols: | Ribosomal protein S11 family protein | chr2:15169925-15171159 FORWARD LENGTH=150;>AT3G11510.1 | Symbols: | Ribosomal protein S11 family protein | chr3:3623757-3624866 REVERSE LENGTH=150
19.6555	19.85	19.6397	20.1768	19.2741	19.5289	19.8627	19.6036				11	11	11	30.8	30.8	30.8	50.721	4.8471e-61	12239000	>AT2G36250.2 | Symbols: FTSZ2-1, ATFTSZ2-1 | Tubulin/FtsZ family protein | chr2:15197661-15199932 REVERSE LENGTH=478;>AT2G36250.1 | Symbols: FTSZ2-1, ATFTSZ2-1 | Tubulin/FtsZ family protein | chr2:15197661-15199932 REVERSE LENGTH=478;>AT3G52750.1 | Symbols: FTSZ2-2 | Tubulin/FtsZ family protein | chr3:19549841-19552435 REVERSE LENGTH=473	>AT2G36250.2 | Symbols: FTSZ2-1, ATFTSZ2-1 | Tubulin/FtsZ family protein | chr2:15197661-15199932 REVERSE LENGTH=478;>AT2G36250.1 | Symbols: FTSZ2-1, ATFTSZ2-1 | Tubulin/FtsZ family protein | chr2:15197661-15199932 REVERSE LENGTH=478
17.1546	17.0213	17.4235	17.0427	17.1784	18.4076	17.5049	17.4641				2	2	2	14.7	14.7	14.7	18.632	6.4097e-13	2689300	>AT3G53020.1 | Symbols: STV1, RPL24B, RPL24 | Ribosomal protein L24e family protein | chr3:19660749-19661912 REVERSE LENGTH=163;>AT2G36620.1 | Symbols: RPL24A | ribosomal protein L24 | chr2:15350548-15351819 REVERSE LENGTH=164	>AT3G53020.1 | Symbols: STV1, RPL24B, RPL24 | Ribosomal protein L24e family protein | chr3:19660749-19661912 REVERSE LENGTH=163;>AT2G36620.1 | Symbols: RPL24A | ribosomal protein L24 | chr2:15350548-15351819 REVERSE LENGTH=164
19.1739	19.8884	20.3056	20.0011	19.0389	19.4097	19.7546	19.8317				3	3	3	22.3	22.3	22.3	17.97	1.1902e-12	12224000	>AT3G53430.1 | Symbols: | Ribosomal protein L11 family protein | chr3:19809895-19810395 REVERSE LENGTH=166;>AT2G37190.1 | Symbols: | Ribosomal protein L11 family protein | chr2:15619559-15620059 REVERSE LENGTH=166;>AT5G60670.1 | Symbols: | Ribosomal protein L11 family protein | chr5:24381066-24381566 REVERSE LENGTH=166	>AT3G53430.1 | Symbols: | Ribosomal protein L11 family protein | chr3:19809895-19810395 REVERSE LENGTH=166;>AT2G37190.1 | Symbols: | Ribosomal protein L11 family protein | chr2:15619559-15620059 REVERSE LENGTH=166;>AT5G60670.1 | Symbols: | Ribosomal protein L11 family protein | chr5:24381066-24381566 REVERSE LENGTH=166
20.2157	20.3653	17.5093	19.8728	19.6982	19.3131	18.2145	18.9763				10	10	3	45.9	45.9	15.9	22.99	6.5789e-105	8474600	>AT2G37270.2 | Symbols: ATRPS5B, RPS5B | ribosomal protein 5B | chr2:15647883-15649042 REVERSE LENGTH=207;>AT2G37270.1 | Symbols: ATRPS5B, RPS5B | ribosomal protein 5B | chr2:15647883-15649042 REVERSE LENGTH=207	>AT2G37270.2 | Symbols: ATRPS5B, RPS5B | ribosomal protein 5B | chr2:15647883-15649042 REVERSE LENGTH=207;>AT2G37270.1 | Symbols: ATRPS5B, RPS5B | ribosomal protein 5B | chr2:15647883-15649042 REVERSE LENGTH=207
21.6054	22.2035	21.8503	22.1441	21.3515	21.09	21.6781	21.8599				18	9	6	60.5	35	24.7	41.797	9.0085e-151	52321000	>AT3G53750.1 | Symbols: ACT3 | actin 3 | chr3:19915924-19917371 FORWARD LENGTH=377;>AT2G37620.2 | Symbols: ACT1, AAc1 | actin 1 | chr2:15779761-15781241 FORWARD LENGTH=377;>AT2G37620.1 | Symbols: ACT1, AAc1 | actin 1 | chr2:15779761-15781241 FORWARD LENGTH=377	>AT3G53750.1 | Symbols: ACT3 | actin 3 | chr3:19915924-19917371 FORWARD LENGTH=377;>AT2G37620.2 | Symbols: ACT1, AAc1 | actin 1 | chr2:15779761-15781241 FORWARD LENGTH=377;>AT2G37620.1 | Symbols: ACT1, AAc1 | actin 1 | chr2:15779761-15781241 FORWARD LENGTH=377
16.2646	16.3355	15.0995	15.3781	17.0668	17.6992	16.5608	16.6589				3	3	3	2.7	2.7	2.7	173.02	5.2913e-15	1484100	>AT2G38770.1 | Symbols: EMB2765 | P-loop containing nucleoside triphosphate hydrolases superfamily protein | chr2:16203185-16210253 REVERSE LENGTH=1509	>AT2G38770.1 | Symbols: EMB2765 | P-loop containing nucleoside triphosphate hydrolases superfamily protein | chr2:16203185-16210253 REVERSE LENGTH=1509
NaN	NaN	17.0795	16.4852	16.7134	16.4508	16.726	16.8549				2	2	2	2.5	2.5	2.5	133.96	3.2602e-05	1353400	>AT2G39260.1 | Symbols: | binding;RNA binding | chr2:16392288-16399588 REVERSE LENGTH=1181	>AT2G39260.1 | Symbols: | binding;RNA binding | chr2:16392288-16399588 REVERSE LENGTH=1181
16.6211	14.4391	14.2842	14.5193	14.0368	NaN	14.3565	14.0608				1	1	1	9.8	9.8	9.8	14.331	0.0086696	342500	>AT5G02610.1 | Symbols: | Ribosomal L29 family protein | chr5:587611-588547 FORWARD LENGTH=123;>AT2G39390.1 | Symbols: | Ribosomal L29 family protein | chr2:16450803-16451762 REVERSE LENGTH=123;>AT5G02610.2 | Symbols: | Ribosomal L29 family protein | chr5:587611-588547 FORWARD LENGTH=146	>AT5G02610.1 | Symbols: | Ribosomal L29 family protein | chr5:587611-588547 FORWARD LENGTH=123;>AT2G39390.1 | Symbols: | Ribosomal L29 family protein | chr2:16450803-16451762 REVERSE LENGTH=123;>AT5G02610.2 | Symbols: | Ribosomal L29 family protein | chr5:587611-588547 FORWARD LENGTH=146
17.8653	17.97	NaN	NaN	17.6584	17.1442	18.3137	18.2942				1	1	1	8.8	8.8	8.8	16.744	0.00091661	2945800	>AT3G55280.3 | Symbols: RPL23AB | ribosomal protein L23AB | chr3:20500667-20501519 FORWARD LENGTH=148;>AT3G55280.2 | Symbols: RPL23AB | ribosomal protein L23AB | chr3:20500667-20501519 FORWARD LENGTH=154;>AT3G55280.1 | Symbols: RPL23AB | ribosomal protein L23AB | chr3:20500667-20501519 FORWARD LENGTH=154;>AT2G39460.2 | Symbols: ATRPL23A, RPL23A, RPL23AA | ribosomal protein L23AA | chr2:16475049-1…	>AT3G55280.3 | Symbols: RPL23AB | ribosomal protein L23AB | chr3:20500667-20501519 FORWARD LENGTH=148;>AT3G55280.2 | Symbols: RPL23AB | ribosomal protein L23AB | chr3:20500667-20501519 FORWARD LENGTH=154;>AT3G55280.1 | Symbols: RPL23AB | ribosomal protein L23AB | chr3:20500667-20501519 FORWARD LENGTH=154;>AT2G39460.2 | Symbols: ATRPL23A, RPL23A, RPL23AA | ribosomal protein L23AA | chr2:16475049-1…
22.8628	22.9846	22.5565	22.9923	22.4175	22.7777	22.4523	22.6039				18	18	18	46.8	46.8	46.8	51.981	7.4378e-245	95865000	>AT2G39730.1 | Symbols: RCA | rubisco activase | chr2:16570951-16573345 REVERSE LENGTH=474;>AT2G39730.3 | Symbols: RCA | rubisco activase | chr2:16571174-16573345 REVERSE LENGTH=441;>AT2G39730.2 | Symbols: RCA | rubisco activase | chr2:16571046-16573345 REVERSE LENGTH=446	>AT2G39730.1 | Symbols: RCA | rubisco activase | chr2:16570951-16573345 REVERSE LENGTH=474;>AT2G39730.3 | Symbols: RCA | rubisco activase | chr2:16571174-16573345 REVERSE LENGTH=441;>AT2G39730.2 | Symbols: RCA | rubisco activase | chr2:16571046-16573345 REVERSE LENGTH=446
16.664	16.7682	15.0484	15.8546	16.9339	17.0268	15.5928	16.5275				2	2	2	13.7	13.7	13.7	31.862	5.2443e-10	1263200	>AT2G39990.1 | Symbols: EIF2, AteIF3f, eIF3F | eukaryotic translation initiation factor 2 | chr2:16698332-16699929 REVERSE LENGTH=293	>AT2G39990.1 | Symbols: EIF2, AteIF3f, eIF3F | eukaryotic translation initiation factor 2 | chr2:16698332-16699929 REVERSE LENGTH=293
18.4064	18.5404	17.7202	17.3579	18.0037	17.9996	18.7023	18.9273				5	5	5	17.5	17.5	17.5	30.878	3.4566e-18	4863600	>AT2G41840.1 | Symbols: | Ribosomal protein S5 family protein | chr2:17460016-17461398 REVERSE LENGTH=285;>AT3G57490.1 | Symbols: | Ribosomal protein S5 family protein | chr3:21279824-21280887 REVERSE LENGTH=276;>AT1G59359.1 | Symbols: | Ribosomal protein S5 family protein | chr1:21842537-21843733 REVERSE LENGTH=284;>AT1G58983.1 | Symbols: | Ribosomal protein S5 family protein | chr1:21806279-218…	>AT2G41840.1 | Symbols: | Ribosomal protein S5 family protein | chr2:17460016-17461398 REVERSE LENGTH=285;>AT3G57490.1 | Symbols: | Ribosomal protein S5 family protein | chr3:21279824-21280887 REVERSE LENGTH=276;>AT1G59359.1 | Symbols: | Ribosomal protein S5 family protein | chr1:21842537-21843733 REVERSE LENGTH=284;>AT1G58983.1 | Symbols: | Ribosomal protein S5 family protein | chr1:21806279-218…
17.5508	18.1652	17.4724	17.4296	17.1445	17.5572	17.386	NaN				1	1	1	8.1	8.1	8.1	19.775	0.0012446	1664800	>AT5G45775.1 | Symbols: | Ribosomal L5P family protein | chr5:18565281-18566377 REVERSE LENGTH=172;>AT5G45775.2 | Symbols: | Ribosomal L5P family protein | chr5:18565281-18566496 REVERSE LENGTH=182;>AT4G18730.1 | Symbols: RPL16B | ribosomal protein L16B | chr4:10302238-10303206 FORWARD LENGTH=182;>AT3G58700.1 | Symbols: | Ribosomal L5P family protein | chr3:21711661-21712816 FORWARD LENGTH=182;>A…	>AT5G45775.1 | Symbols: | Ribosomal L5P family protein | chr5:18565281-18566377 REVERSE LENGTH=172;>AT5G45775.2 | Symbols: | Ribosomal L5P family protein | chr5:18565281-18566496 REVERSE LENGTH=182;>AT4G18730.1 | Symbols: RPL16B | ribosomal protein L16B | chr4:10302238-10303206 FORWARD LENGTH=182;>AT3G58700.1 | Symbols: | Ribosomal L5P family protein | chr3:21711661-21712816 FORWARD LENGTH=182;>A…
18.1881	17.668	17.3921	17.5231	17.828	17.5974	16.5787	17.8978				2	2	2	39.1	39.1	39.1	8.1216	1.9597e-05	2709000	>AT3G59540.1 | Symbols: | Ribosomal L38e protein family | chr3:21995897-21996742 REVERSE LENGTH=69;>AT2G43460.1 | Symbols: | Ribosomal L38e protein family | chr2:18046285-18047292 REVERSE LENGTH=69	>AT3G59540.1 | Symbols: | Ribosomal L38e protein family | chr3:21995897-21996742 REVERSE LENGTH=69;>AT2G43460.1 | Symbols: | Ribosomal L38e protein family | chr2:18046285-18047292 REVERSE LENGTH=69
21.9127	21.4965	22.0722	22.0298	21.7481	21.8068	21.9282	21.6935				14	14	14	50.2	50.2	50.2	36.036	4.2769e-65	50285000	>AT2G44060.2 | Symbols: | Late embryogenesis abundant protein, group 2 | chr2:18226922-18227988 FORWARD LENGTH=325;>AT2G44060.1 | Symbols: | Late embryogenesis abundant protein, group 2 | chr2:18226922-18227988 FORWARD LENGTH=325	>AT2G44060.2 | Symbols: | Late embryogenesis abundant protein, group 2 | chr2:18226922-18227988 FORWARD LENGTH=325;>AT2G44060.1 | Symbols: | Late embryogenesis abundant protein, group 2 | chr2:18226922-18227988 FORWARD LENGTH=325
17.6653	17.7684	18.5117	18.1548	17.9961	17.9924	18.2599	18.3456				2	2	2	29.8	29.8	29.8	9.405	1.8064e-15	4062900	>AT2G45710.1 | Symbols: | Zinc-binding ribosomal protein family protein | chr2:18831243-18831999 FORWARD LENGTH=84;>AT3G61110.1 | Symbols: ARS27A, RS27A | ribosomal protein S27 | chr3:22611710-22612632 FORWARD LENGTH=86;>AT3G61111.1 | Symbols: | Zinc-binding ribosomal protein family protein | chr3:22613230-22613919 REVERSE LENGTH=86	>AT2G45710.1 | Symbols: | Zinc-binding ribosomal protein family protein | chr2:18831243-18831999 FORWARD LENGTH=84;>AT3G61110.1 | Symbols: ARS27A, RS27A | ribosomal protein S27 | chr3:22611710-22612632 FORWARD LENGTH=86;>AT3G61111.1 | Symbols: | Zinc-binding ribosomal protein family protein | chr3:22613230-22613919 REVERSE LENGTH=86
18.1779	17.7279	18.4617	16.9251	18.5908	17.9233	18.7576	19.1833				5	5	5	19.2	19.2	19.2	36.388	5.1328e-13	5626800	>AT2G46280.2 | Symbols: TRIP-1, TIF3I1 | TGF-beta receptor interacting protein 1 | chr2:19003656-19005393 REVERSE LENGTH=328;>AT2G46280.1 | Symbols: TRIP-1, TIF3I1 | TGF-beta receptor interacting protein 1 | chr2:19003656-19005393 REVERSE LENGTH=328;>AT2G46280.3 | Symbols: TRIP-1, TIF3I1 | TGF-beta receptor interacting protein 1 | chr2:19004179-19005393 REVERSE LENGTH=254;>AT2G46290.1 | Symbols: …	>AT2G46280.2 | Symbols: TRIP-1, TIF3I1 | TGF-beta receptor interacting protein 1 | chr2:19003656-19005393 REVERSE LENGTH=328;>AT2G46280.1 | Symbols: TRIP-1, TIF3I1 | TGF-beta receptor interacting protein 1 | chr2:19003656-19005393 REVERSE LENGTH=328
20.6786	20.7032	21.1347	20.6489	21.2082	21.3047	20.8668	21.0497				15	15	15	18.4	18.4	18.4	108.66	1.0769e-90	27466000	>AT2G46520.1 | Symbols: | cellular apoptosis susceptibility protein, putative / importin-alpha re-exporter, putative | chr2:19096867-19099785 FORWARD LENGTH=972	>AT2G46520.1 | Symbols: | cellular apoptosis susceptibility protein, putative / importin-alpha re-exporter, putative | chr2:19096867-19099785 FORWARD LENGTH=972
14.6515	14.5863	14.3341	14.4355	15.2129	14.9867	13.2854	13.2995				1	1	1	4.7	4.7	4.7	41.156	0.0019105	259090	>AT3G02200.1 | Symbols: | Proteasome component (PCI) domain protein | chr3:406692-408675 FORWARD LENGTH=364;>AT3G02200.2 | Symbols: | Proteasome component (PCI) domain protein | chr3:406692-408919 FORWARD LENGTH=417	>AT3G02200.1 | Symbols: | Proteasome component (PCI) domain protein | chr3:406692-408675 FORWARD LENGTH=364;>AT3G02200.2 | Symbols: | Proteasome component (PCI) domain protein | chr3:406692-408919 FORWARD LENGTH=417
20.7771	20.9082	21.4572	21.5842	21.1191	21.1993	21.403	21.1523				14	14	14	30.7	30.7	30.7	58.949	3.7476e-51	34775000	>AT3G02530.1 | Symbols: | TCP-1/cpn60 chaperonin family protein | chr3:528806-532457 REVERSE LENGTH=535;>AT5G16070.1 | Symbols: | TCP-1/cpn60 chaperonin family protein | chr5:5247549-5251050 REVERSE LENGTH=535	>AT3G02530.1 | Symbols: | TCP-1/cpn60 chaperonin family protein | chr3:528806-532457 REVERSE LENGTH=535;>AT5G16070.1 | Symbols: | TCP-1/cpn60 chaperonin family protein | chr5:5247549-5251050 REVERSE LENGTH=535
18.2101	18.0629	18.6707	18.673	18.5165	17.6326	17.2866	18.2737				4	4	4	10.6	10.6	10.6	58.939	1.7642e-10	3995200	>AT3G03960.1 | Symbols: | TCP-1/cpn60 chaperonin family protein | chr3:1024432-1027604 FORWARD LENGTH=549	>AT3G03960.1 | Symbols: | TCP-1/cpn60 chaperonin family protein | chr3:1024432-1027604 FORWARD LENGTH=549
18.817	16.9799	18.1801	17.9761	18.2941	18.2789	18.482	18.411				2	2	2	9.2	9.2	9.2	29.803	6.8782e-14	4552900	>AT4G34670.1 | Symbols: | Ribosomal protein S3Ae | chr4:16548724-16550222 FORWARD LENGTH=262;>AT3G04840.1 | Symbols: | Ribosomal protein S3Ae | chr3:1329751-1331418 FORWARD LENGTH=262	>AT4G34670.1 | Symbols: | Ribosomal protein S3Ae | chr4:16548724-16550222 FORWARD LENGTH=262;>AT3G04840.1 | Symbols: | Ribosomal protein S3Ae | chr3:1329751-1331418 FORWARD LENGTH=262
17.0339	16.7651	16.8083	15.5725	16.6661	17.3017	16.6837	17.2303				3	3	3	9	9	9	59.002	8.0114e-11	1925700	>AT3G05060.1 | Symbols: | NOP56-like pre RNA processing ribonucleoprotein | chr3:1413174-1415564 REVERSE LENGTH=533;>AT5G27120.1 | Symbols: | NOP56-like pre RNA processing ribonucleoprotein | chr5:9541287-9543684 FORWARD LENGTH=533	>AT3G05060.1 | Symbols: | NOP56-like pre RNA processing ribonucleoprotein | chr3:1413174-1415564 REVERSE LENGTH=533
22.0159	21.7853	22.1911	22.7	21.9754	22.1059	22.4165	22.2989				23	23	22	59	59	56.1	47.48	2.0425e-182	74874000	>AT3G05530.1 | Symbols: RPT5A, ATS6A.2 | regulatory particle triple-A ATPase 5A | chr3:1603540-1605993 FORWARD LENGTH=424;>AT1G09100.1 | Symbols: RPT5B | 26S proteasome AAA-ATPase subunit RPT5B | chr1:2936675-2939258 REVERSE LENGTH=423	>AT3G05530.1 | Symbols: RPT5A, ATS6A.2 | regulatory particle triple-A ATPase 5A | chr3:1603540-1605993 FORWARD LENGTH=424;>AT1G09100.1 | Symbols: RPT5B | 26S proteasome AAA-ATPase subunit RPT5B | chr1:2936675-2939258 REVERSE LENGTH=423
17.2732	17.1359	18.7505	17.5462	17.49	17.2258	17.7099	17.9276				2	2	2	13.4	13.4	13.4	20.967	3.6454e-16	3074000	>AT5G27850.1 | Symbols: | Ribosomal protein L18e/L15 superfamily protein | chr5:9873169-9874297 FORWARD LENGTH=187;>AT3G05590.1 | Symbols: RPL18 | ribosomal protein L18 | chr3:1621511-1622775 FORWARD LENGTH=187	>AT5G27850.1 | Symbols: | Ribosomal protein L18e/L15 superfamily protein | chr5:9873169-9874297 FORWARD LENGTH=187;>AT3G05590.1 | Symbols: RPL18 | ribosomal protein L18 | chr3:1621511-1622775 FORWARD LENGTH=187
18.7029	17.9638	17.377	16.8274	18.1773	18.4429	17.2652	16.7365				4	4	4	2.2	2.2	2.2	245.17	9.0369e-14	2929800	>AT3G06530.3 | Symbols: | ARM repeat superfamily protein | chr3:2022596-2033637 FORWARD LENGTH=2188;>AT3G06530.1 | Symbols: | ARM repeat superfamily protein | chr3:2022596-2033637 FORWARD LENGTH=2197;>AT3G06530.2 | Symbols: | ARM repeat superfamily protein | chr3:2022596-2033637 FORWARD LENGTH=2199	>AT3G06530.3 | Symbols: | ARM repeat superfamily protein | chr3:2022596-2033637 FORWARD LENGTH=2188;>AT3G06530.1 | Symbols: | ARM repeat superfamily protein | chr3:2022596-2033637 FORWARD LENGTH=2197;>AT3G06530.2 | Symbols: | ARM repeat superfamily protein | chr3:2022596-2033637 FORWARD LENGTH=2199
14.3586	14.6634	14.6962	14.64	14.6743	14.9113	14.1688	14.6828				1	1	1	1.4	1.4	1.4	97.289	0.0044489	318930	>AT3G06670.1 | Symbols: | binding | chr3:2105908-2113136 REVERSE LENGTH=865;>AT3G06670.2 | Symbols: | binding | chr3:2105908-2113136 REVERSE LENGTH=886	>AT3G06670.1 | Symbols: | binding | chr3:2105908-2113136 REVERSE LENGTH=865;>AT3G06670.2 | Symbols: | binding | chr3:2105908-2113136 REVERSE LENGTH=886
18.0705	18.3477	18.5576	18.7644	18.3134	19.0137	18.138	18.4477				7	7	2	16.9	16.9	6.2	58.644	7.0685e-53	4589100	>AT3G06720.2 | Symbols: AT-IMP, ATKAP ALPHA, AIMP ALPHA | importin alpha isoform 1 | chr3:2120559-2123555 FORWARD LENGTH=532;>AT3G06720.1 | Symbols: AT-IMP, ATKAP ALPHA, AIMP ALPHA, IMPA-1, IMPA1 | importin alpha isoform 1 | chr3:2120559-2123555 FORWARD LENGTH=532	>AT3G06720.2 | Symbols: AT-IMP, ATKAP ALPHA, AIMP ALPHA | importin alpha isoform 1 | chr3:2120559-2123555 FORWARD LENGTH=532;>AT3G06720.1 | Symbols: AT-IMP, ATKAP ALPHA, AIMP ALPHA, IMPA-1, IMPA1 | importin alpha isoform 1 | chr3:2120559-2123555 FORWARD LENGTH=532
16.2853	16.2477	17.3095	16.3534	15.8657	15.7326	17.8665	17.7184				5	5	4	8.4	8.4	6.6	90.566	2.35e-12	2209800	>AT3G07770.1 | Symbols: Hsp89.1, AtHsp90.6, AtHsp90-6 | HEAT SHOCK PROTEIN 89.1 | chr3:2479611-2483970 FORWARD LENGTH=799	>AT3G07770.1 | Symbols: Hsp89.1, AtHsp90.6, AtHsp90-6 | HEAT SHOCK PROTEIN 89.1 | chr3:2479611-2483970 FORWARD LENGTH=799
21.5028	21.2835	20.1744	20.162	21.346	21.4675	20.5409	20.6551				12	12	9	29.9	29.9	23.1	41.475	2.0275e-33	25505000	>AT3G08580.2 | Symbols: AAC1 | ADP/ATP carrier 1 | chr3:2605706-2607030 REVERSE LENGTH=381;>AT3G08580.1 | Symbols: AAC1 | ADP/ATP carrier 1 | chr3:2605706-2607030 REVERSE LENGTH=381	>AT3G08580.2 | Symbols: AAC1 | ADP/ATP carrier 1 | chr3:2605706-2607030 REVERSE LENGTH=381;>AT3G08580.1 | Symbols: AAC1 | ADP/ATP carrier 1 | chr3:2605706-2607030 REVERSE LENGTH=381
15.5784	15.6715	15.1655	14.9171	16.6441	15.7438	15.0934	15.1802				2	2	2	3.8	3.8	3.8	96.4	1.4004e-10	743130	>AT3G08943.1 | Symbols: | ARM repeat superfamily protein | chr3:2719198-2721911 REVERSE LENGTH=871;>AT3G08947.1 | Symbols: | ARM repeat superfamily protein | chr3:2724007-2726722 FORWARD LENGTH=873	>AT3G08943.1 | Symbols: | ARM repeat superfamily protein | chr3:2719198-2721911 REVERSE LENGTH=871;>AT3G08947.1 | Symbols: | ARM repeat superfamily protein | chr3:2724007-2726722 FORWARD LENGTH=873
18.2362	17.8456	19.2452	18.7139	18.3866	18.8711	19.0123	18.5566				3	3	3	18.1	18.1	18.1	30.618	6.3402e-09	7140100	>AT3G09200.2 | Symbols: | Ribosomal protein L10 family protein | chr3:2823364-2825020 REVERSE LENGTH=287;>AT3G09200.1 | Symbols: | Ribosomal protein L10 family protein | chr3:2823364-2825020 REVERSE LENGTH=320;>AT2G40010.1 | Symbols: | Ribosomal protein L10 family protein | chr2:16708578-16710448 REVERSE LENGTH=317;>AT3G11250.1 | Symbols: | Ribosomal protein L10 family protein | chr3:3521453-3522…	>AT3G09200.2 | Symbols: | Ribosomal protein L10 family protein | chr3:2823364-2825020 REVERSE LENGTH=287;>AT3G09200.1 | Symbols: | Ribosomal protein L10 family protein | chr3:2823364-2825020 REVERSE LENGTH=320;>AT2G40010.1 | Symbols: | Ribosomal protein L10 family protein | chr2:16708578-16710448 REVERSE LENGTH=317;>AT3G11250.1 | Symbols: | Ribosomal protein L10 family protein | chr3:3521453-3522…
22.0862	22.1485	23.3818	23.4308	21.6116	21.5208	22.8013	23.1145				40	19	18	60.7	31.6	27.6	71.147	0	113670000	>AT3G09440.2 | Symbols: | Heat shock protein 70 (Hsp 70) family protein | chr3:2903434-2905632 REVERSE LENGTH=649;>AT3G09440.1 | Symbols: | Heat shock protein 70 (Hsp 70) family protein | chr3:2903434-2905632 REVERSE LENGTH=649	>AT3G09440.2 | Symbols: | Heat shock protein 70 (Hsp 70) family protein | chr3:2903434-2905632 REVERSE LENGTH=649;>AT3G09440.1 | Symbols: | Heat shock protein 70 (Hsp 70) family protein | chr3:2903434-2905632 REVERSE LENGTH=649
19.1906	18.7631	19.7139	19.6318	18.6951	19.3259	19.3333	19.9413				8	8	8	21	21	21	44.572	2.719e-25	10559000	>AT3G09630.2 | Symbols: | Ribosomal protein L4/L1 family | chr3:2953813-2955444 FORWARD LENGTH=405;>AT3G09630.1 | Symbols: | Ribosomal protein L4/L1 family | chr3:2953813-2955444 FORWARD LENGTH=406;>AT5G02870.2 | Symbols: | Ribosomal protein L4/L1 family | chr5:657830-659526 FORWARD LENGTH=406;>AT5G02870.1 | Symbols: | Ribosomal protein L4/L1 family | chr5:657830-659526 FORWARD LENGTH=407	>AT3G09630.2 | Symbols: | Ribosomal protein L4/L1 family | chr3:2953813-2955444 FORWARD LENGTH=405;>AT3G09630.1 | Symbols: | Ribosomal protein L4/L1 family | chr3:2953813-2955444 FORWARD LENGTH=406;>AT5G02870.2 | Symbols: | Ribosomal protein L4/L1 family | chr5:657830-659526 FORWARD LENGTH=406;>AT5G02870.1 | Symbols: | Ribosomal protein L4/L1 family | chr5:657830-659526 FORWARD LENGTH=407
20.4798	20.4306	20.2597	20.2313	20.5097	20.4711	20.5772	20.6792				14	6	6	43.9	25.7	25.7	40.575	3.812e-93	20071000	>AT3G09810.1 | Symbols: IDH-VI | isocitrate dehydrogenase VI | chr3:3008753-3011070 FORWARD LENGTH=374	>AT3G09810.1 | Symbols: IDH-VI | isocitrate dehydrogenase VI | chr3:3008753-3011070 FORWARD LENGTH=374
18.4126	18.2717	18.7566	18.4807	18.9088	18.9156	18.7523	18.3706				7	7	7	8.6	8.6	8.6	116.6	1.0636e-26	5286800	>AT3G10380.1 | Symbols: SEC8, ATSEC8 | subunit of exocyst complex 8 | chr3:3219922-3228356 REVERSE LENGTH=1053	>AT3G10380.1 | Symbols: SEC8, ATSEC8 | subunit of exocyst complex 8 | chr3:3219922-3228356 REVERSE LENGTH=1053
20.5195	20.645	21.0323	20.3622	21.0497	21.1434	20.6483	20.6159				17	17	17	13.2	13.2	13.2	193.24	8.0875e-81	24002000	>AT3G11130.1 | Symbols: | Clathrin, heavy chain | chr3:3482575-3491667 REVERSE LENGTH=1705;>AT3G08530.1 | Symbols: | Clathrin, heavy chain | chr3:2587171-2595411 REVERSE LENGTH=1703;REV__>AT1G69270.1 | Symbols: RPK1 | receptor-like protein kinase 1 | chr1:26040877-26042499 REVERSE LENGTH=540	>AT3G11130.1 | Symbols: | Clathrin, heavy chain | chr3:3482575-3491667 REVERSE LENGTH=1705;>AT3G08530.1 | Symbols: | Clathrin, heavy chain | chr3:2587171-2595411 REVERSE LENGTH=1703
17.4005	17.3984	NaN	17.2411	17.7904	17.6087	17.7227	17.919				2	2	2	7.1	7.1	7.1	32.714	4.577e-05	2802400	>AT3G11400.1 | Symbols: EIF3G1, ATEIF3G1 | eukaryotic translation initiation factor 3G1 | chr3:3578536-3580366 FORWARD LENGTH=294;>AT3G11400.2 | Symbols: EIF3G1, ATEIF3G1 | eukaryotic translation initiation factor 3G1 | chr3:3578536-3580366 FORWARD LENGTH=321	>AT3G11400.1 | Symbols: EIF3G1, ATEIF3G1 | eukaryotic translation initiation factor 3G1 | chr3:3578536-3580366 FORWARD LENGTH=294;>AT3G11400.2 | Symbols: EIF3G1, ATEIF3G1 | eukaryotic translation initiation factor 3G1 | chr3:3578536-3580366 FORWARD LENGTH=321
16.7709	17.3814	16.8195	16.9442	17.3684	17.0298	18.5767	17.9712				3	3	3	7.9	7.9	7.9	59.515	1.0512e-07	2963100	>AT3G11830.2 | Symbols: | TCP-1/cpn60 chaperonin family protein | chr3:3732734-3736156 FORWARD LENGTH=555;>AT3G11830.1 | Symbols: | TCP-1/cpn60 chaperonin family protein | chr3:3732734-3736156 FORWARD LENGTH=557	>AT3G11830.2 | Symbols: | TCP-1/cpn60 chaperonin family protein | chr3:3732734-3736156 FORWARD LENGTH=555;>AT3G11830.1 | Symbols: | TCP-1/cpn60 chaperonin family protein | chr3:3732734-3736156 FORWARD LENGTH=557
13.6109	13.1068	14.2192	13.6829	NaN	13.2242	13.7655	13.5322				1	1	1	0.9	0.9	0.9	130.52	0.0076083	160750	>AT3G11910.2 | Symbols: UBP13 | ubiquitin-specific protease 13 | chr3:3761758-3770290 REVERSE LENGTH=1114;>AT3G11910.1 | Symbols: UBP13 | ubiquitin-specific protease 13 | chr3:3761758-3770290 REVERSE LENGTH=1115	>AT3G11910.2 | Symbols: UBP13 | ubiquitin-specific protease 13 | chr3:3761758-3770290 REVERSE LENGTH=1114;>AT3G11910.1 | Symbols: UBP13 | ubiquitin-specific protease 13 | chr3:3761758-3770290 REVERSE LENGTH=1115
18.2496	17.9068	15.9773	15.3464	17.9086	17.8344	16.7599	16.9409				8	1	1	39.1	9.2	9.2	22.921	1.4575e-96	1957700	>AT3G11940.2 | Symbols: ATRPS5A, AML1, RPS5A | ribosomal protein 5A | chr3:3778175-3779354 REVERSE LENGTH=207;>AT3G11940.1 | Symbols: ATRPS5A, AML1, RPS5A | ribosomal protein 5A | chr3:3778175-3779354 REVERSE LENGTH=207	>AT3G11940.2 | Symbols: ATRPS5A, AML1, RPS5A | ribosomal protein 5A | chr3:3778175-3779354 REVERSE LENGTH=207;>AT3G11940.1 | Symbols: ATRPS5A, AML1, RPS5A | ribosomal protein 5A | chr3:3778175-3779354 REVERSE LENGTH=207
19.1533	19.0496	19.0367	19.198	19.1074	19.6162	19.5546	19.7144				5	5	5	20.3	20.3	20.3	40.184	9.0616e-30	10032000	>AT3G12050.1 | Symbols: | Aha1 domain-containing protein | chr3:3839289-3841303 FORWARD LENGTH=360;>AT3G12050.2 | Symbols: | Aha1 domain-containing protein | chr3:3839289-3841303 FORWARD LENGTH=321	>AT3G12050.1 | Symbols: | Aha1 domain-containing protein | chr3:3839289-3841303 FORWARD LENGTH=360;>AT3G12050.2 | Symbols: | Aha1 domain-containing protein | chr3:3839289-3841303 FORWARD LENGTH=321
17.7706	17.6617	17.776	18.4533	17.692	18.3291	17.6863	18.4405				16	2	2	48.5	6.9	6.9	41.674	2.6832e-123	3705800	>AT3G12110.1 | Symbols: ACT11 | actin-11 | chr3:3858116-3859609 FORWARD LENGTH=377	>AT3G12110.1 | Symbols: ACT11 | actin-11 | chr3:3858116-3859609 FORWARD LENGTH=377
17.6153	17.8504	20.7569	20.4352	17.9369	18.1415	20.0563	19.473				28	7	6	44.9	16.5	14.3	71.101	6.7506e-283	15908000	>AT3G12580.1 | Symbols: HSP70, ATHSP70 | heat shock protein 70 | chr3:3991487-3993689 REVERSE LENGTH=650	>AT3G12580.1 | Symbols: HSP70, ATHSP70 | heat shock protein 70 | chr3:3991487-3993689 REVERSE LENGTH=650
17.1212	17.3586	17.9043	17.4976	17.2692	18.0035	17.4514	17.8365				4	4	4	3.5	3.5	3.5	142.03	1.6029e-10	2219400	>AT3G13300.2 | Symbols: VCS | Transducin/WD40 repeat-like superfamily protein | chr3:4304085-4309949 FORWARD LENGTH=1309;>AT3G13300.1 | Symbols: VCS | Transducin/WD40 repeat-like superfamily protein | chr3:4304085-4309949 FORWARD LENGTH=1344;>AT3G13290.1 | Symbols: VCR | varicose-related | chr3:4297529-4303113 FORWARD LENGTH=1340	>AT3G13300.2 | Symbols: VCS | Transducin/WD40 repeat-like superfamily protein | chr3:4304085-4309949 FORWARD LENGTH=1309;>AT3G13300.1 | Symbols: VCS | Transducin/WD40 repeat-like superfamily protein | chr3:4304085-4309949 FORWARD LENGTH=1344
17.0583	17.4042	17.6454	17.1617	16.5776	16.8636	17.0241	16.8633				3	3	3	6.5	6.5	6.5	60.466	1.2322e-07	1827200	>AT3G13860.1 | Symbols: HSP60-3A | heat shock protein 60-3A | chr3:4561704-4565133 REVERSE LENGTH=572	>AT3G13860.1 | Symbols: HSP60-3A | heat shock protein 60-3A | chr3:4561704-4565133 REVERSE LENGTH=572
21.6021	21.5471	22.598	22.4763	22.0321	22.2093	22.6682	22.2369				27	8	7	78.6	26.5	24.3	46.704	1.1947e-203	70517000	>AT3G13920.1 | Symbols: EIF4A1, RH4, TIF4A1 | eukaryotic translation initiation factor 4A1 | chr3:4592635-4594128 REVERSE LENGTH=412;>AT3G13920.4 | Symbols: EIF4A1 | eukaryotic translation initiation factor 4A1 | chr3:4592635-4594128 REVERSE LENGTH=407;>AT3G13920.3 | Symbols: EIF4A1, RH4, TIF4A1 | eukaryotic translation initiation factor 4A1 | chr3:4592635-4594094 REVERSE LENGTH=402;>AT3G13920.2 …	>AT3G13920.1 | Symbols: EIF4A1, RH4, TIF4A1 | eukaryotic translation initiation factor 4A1 | chr3:4592635-4594128 REVERSE LENGTH=412;>AT3G13920.4 | Symbols: EIF4A1 | eukaryotic translation initiation factor 4A1 | chr3:4592635-4594128 REVERSE LENGTH=407;>AT3G13920.3 | Symbols: EIF4A1, RH4, TIF4A1 | eukaryotic translation initiation factor 4A1 | chr3:4592635-4594094 REVERSE LENGTH=402;>AT3G13920.2 …
18.6127	18.8657	19.0804	18.8593	18.612	18.733	19.5346	19.1085				4	4	4	14.1	14.1	14.1	39.478	1.3747e-15	7555700	>AT3G14990.3 | Symbols: | Class I glutamine amidotransferase-like superfamily protein | chr3:5047683-5049621 FORWARD LENGTH=369;>AT3G14990.2 | Symbols: | Class I glutamine amidotransferase-like superfamily protein | chr3:5047683-5049621 FORWARD LENGTH=369;>AT3G14990.1 | Symbols: | Class I glutamine amidotransferase-like superfamily protein | chr3:5047510-5049621 FORWARD LENGTH=392	>AT3G14990.3 | Symbols: | Class I glutamine amidotransferase-like superfamily protein | chr3:5047683-5049621 FORWARD LENGTH=369;>AT3G14990.2 | Symbols: | Class I glutamine amidotransferase-like superfamily protein | chr3:5047683-5049621 FORWARD LENGTH=369;>AT3G14990.1 | Symbols: | Class I glutamine amidotransferase-like superfamily protein | chr3:5047510-5049621 FORWARD LENGTH=392
18.1156	17.2619	18.8945	18.4174	18.0656	NaN	18.2287	17.2166				1	1	1	3.3	3.3	3.3	42.869	9.139e-14	3503500	>AT3G15000.1 | Symbols: | cobalt ion binding | chr3:5050321-5052121 FORWARD LENGTH=395	>AT3G15000.1 | Symbols: | cobalt ion binding | chr3:5050321-5052121 FORWARD LENGTH=395
18.4207	18.9656	19.6358	19.437	18.8141	18.4602	19.211	18.2203				8	8	7	11.4	11.4	10.6	124.76	8.3172e-21	6873900	>AT3G16830.1 | Symbols: TPR2 | TOPLESS-related 2 | chr3:5731709-5737531 FORWARD LENGTH=1131;>AT5G27030.1 | Symbols: TPR3 | TOPLESS-related 3 | chr5:9508913-9515263 REVERSE LENGTH=1108;>AT5G27030.2 | Symbols: TPR3 | TOPLESS-related 3 | chr5:9508913-9515263 REVERSE LENGTH=1134;>AT3G15880.3 | Symbols: WSIP2 | WUS-interacting protein 2 | chr3:5364792-5371869 REVERSE LENGTH=1125;>AT3G15880.1 | Symbols…	>AT3G16830.1 | Symbols: TPR2 | TOPLESS-related 2 | chr3:5731709-5737531 FORWARD LENGTH=1131
21.6791	21.8124	23.2794	23.0585	21.9683	21.9097	23.3557	23.2802				15	15	15	49.9	49.9	49.9	42.795	2.3358e-108	116640000	>AT3G17390.1 | Symbols: MTO3, SAMS3, MAT4 | S-adenosylmethionine synthetase family protein | chr3:5952484-5953665 REVERSE LENGTH=393;>AT1G02500.2 | Symbols: SAM1, SAM-1, MAT1, AtSAM1 | S-adenosylmethionine synthetase 1 | chr1:519037-520218 FORWARD LENGTH=393;>AT1G02500.1 | Symbols: SAM1, SAM-1, MAT1, AtSAM1 | S-adenosylmethionine synthetase 1 | chr1:519037-520218 FORWARD LENGTH=393;>AT4G01850.2 |…	>AT3G17390.1 | Symbols: MTO3, SAMS3, MAT4 | S-adenosylmethionine synthetase family protein | chr3:5952484-5953665 REVERSE LENGTH=393
18.6308	18.7848	19.6316	19.4812	18.8784	19.2908	19.4849	19.4426				6	6	6	11.6	11.6	11.6	57.775	4.4803e-14	11977000	>AT3G18190.1 | Symbols: | TCP-1/cpn60 chaperonin family protein | chr3:6232226-6233836 FORWARD LENGTH=536	>AT3G18190.1 | Symbols: | TCP-1/cpn60 chaperonin family protein | chr3:6232226-6233836 FORWARD LENGTH=536
15.0595	14.8046	13.6121	13.1232	17.0863	14.9876	14.2149	14.8281				1	1	1	2.5	2.5	2.5	63.816	0.0010656	431430	>AT3G18600.1 | Symbols: | P-loop containing nucleoside triphosphate hydrolases superfamily protein | chr3:6399724-6403007 REVERSE LENGTH=568	>AT3G18600.1 | Symbols: | P-loop containing nucleoside triphosphate hydrolases superfamily protein | chr3:6399724-6403007 REVERSE LENGTH=568
17.8725	18.0589	18.2705	18.1619	17.5387	17.7564	18.351	18.3846				2	2	2	26.8	26.8	26.8	12.279	1.9538e-07	4106700	>AT3G18740.1 | Symbols: | Ribosomal protein L7Ae/L30e/S12e/Gadd45 family protein | chr3:6453437-6453870 FORWARD LENGTH=112;>AT1G77940.1 | Symbols: | Ribosomal protein L7Ae/L30e/S12e/Gadd45 family protein | chr1:29304116-29305288 REVERSE LENGTH=112;>AT1G36240.1 | Symbols: | Ribosomal protein L7Ae/L30e/S12e/Gadd45 family protein | chr1:13614890-13616233 FORWARD LENGTH=112	>AT3G18740.1 | Symbols: | Ribosomal protein L7Ae/L30e/S12e/Gadd45 family protein | chr3:6453437-6453870 FORWARD LENGTH=112;>AT1G77940.1 | Symbols: | Ribosomal protein L7Ae/L30e/S12e/Gadd45 family protein | chr1:29304116-29305288 REVERSE LENGTH=112;>AT1G36240.1 | Symbols: | Ribosomal protein L7Ae/L30e/S12e/Gadd45 family protein | chr1:13614890-13616233 FORWARD LENGTH=112
20.9157	20.721	21.2019	20.7342	20.657	21.002	21.0223	20.531				8	8	8	17.4	17.4	17.4	59.229	7.876e-48	21106000	>AT3G20050.1 | Symbols: ATTCP-1, TCP-1 | T-complex protein 1 alpha subunit | chr3:6998544-7002266 REVERSE LENGTH=545	>AT3G20050.1 | Symbols: ATTCP-1, TCP-1 | T-complex protein 1 alpha subunit | chr3:6998544-7002266 REVERSE LENGTH=545
21.5411	21.6457	22.2201	22.3229	21.6569	21.4764	22.1337	22.0172				23	13	13	44.3	29.2	29.2	63.609	6.8502e-191	60768000	>AT3G22310.1 | Symbols: PMH1, ATRH9 | putative mitochondrial RNA helicase 1 | chr3:7887382-7889806 FORWARD LENGTH=610	>AT3G22310.1 | Symbols: PMH1, ATRH9 | putative mitochondrial RNA helicase 1 | chr3:7887382-7889806 FORWARD LENGTH=610
22.3396	22.3018	22.6637	22.7224	22.5945	22.7022	22.7381	22.4				32	32	22	55.2	55.2	40.3	65.359	1.2703e-228	92457000	>AT3G22330.1 | Symbols: PMH2, ATRH53 | putative mitochondrial RNA helicase 2 | chr3:7892641-7895145 FORWARD LENGTH=616	>AT3G22330.1 | Symbols: PMH2, ATRH53 | putative mitochondrial RNA helicase 2 | chr3:7892641-7895145 FORWARD LENGTH=616
19.4978	19.8766	21.3359	20.9466	19.7348	19.0265	20.7789	20.7374				15	15	15	33.1	33.1	33.1	61.28	5.532e-89	23165000	>AT3G23990.1 | Symbols: HSP60, HSP60-3B | heat shock protein 60 | chr3:8669013-8672278 FORWARD LENGTH=577;>AT2G33210.2 | Symbols: HSP60-2 | heat shock protein 60-2 | chr2:14075093-14078568 REVERSE LENGTH=580;>AT2G33210.1 | Symbols: HSP60-2 | heat shock protein 60-2 | chr2:14075093-14078568 REVERSE LENGTH=585	>AT3G23990.1 | Symbols: HSP60, HSP60-3B | heat shock protein 60 | chr3:8669013-8672278 FORWARD LENGTH=577;>AT2G33210.2 | Symbols: HSP60-2 | heat shock protein 60-2 | chr2:14075093-14078568 REVERSE LENGTH=580;>AT2G33210.1 | Symbols: HSP60-2 | heat shock protein 60-2 | chr2:14075093-14078568 REVERSE LENGTH=585
17.499	17.5519	17.8158	17.1818	16.8369	17.8964	16.2935	16.5835				1	1	1	4.7	4.7	4.7	21.545	0.00037723	1833800	>AT3G25520.2 | Symbols: ATL5 | ribosomal protein L5 | chr3:9269573-9270434 REVERSE LENGTH=190;>AT5G39740.2 | Symbols: RPL5B | ribosomal protein L5 B | chr5:15903484-15905185 FORWARD LENGTH=301;>AT5G39740.1 | Symbols: OLI7, RPL5B | ribosomal protein L5 B | chr5:15903365-15905185 FORWARD LENGTH=301;>AT3G25520.1 | Symbols: ATL5, PGY3, OLI5, RPL5A | ribosomal protein L5 | chr3:9269573-9271327 REVERSE…	>AT3G25520.2 | Symbols: ATL5 | ribosomal protein L5 | chr3:9269573-9270434 REVERSE LENGTH=190;>AT5G39740.2 | Symbols: RPL5B | ribosomal protein L5 B | chr5:15903484-15905185 FORWARD LENGTH=301;>AT5G39740.1 | Symbols: OLI7, RPL5B | ribosomal protein L5 B | chr5:15903365-15905185 FORWARD LENGTH=301;>AT3G25520.1 | Symbols: ATL5, PGY3, OLI5, RPL5A | ribosomal protein L5 | chr3:9269573-9271327 REVERSE…
16.0844	16.0272	NaN	15.6038	16.9249	16.4146	15.6028	15.6419				1	1	1	8.8	8.8	8.8	12.689	0.00078696	757010	>AT3G29350.2 | Symbols: AHP2 | histidine-containing phosphotransmitter 2 | chr3:11264682-11265408 REVERSE LENGTH=114;>AT3G29350.1 | Symbols: AHP2 | histidine-containing phosphotransmitter 2 | chr3:11264379-11265408 REVERSE LENGTH=156	>AT3G29350.2 | Symbols: AHP2 | histidine-containing phosphotransmitter 2 | chr3:11264682-11265408 REVERSE LENGTH=114;>AT3G29350.1 | Symbols: AHP2 | histidine-containing phosphotransmitter 2 | chr3:11264379-11265408 REVERSE LENGTH=156
18.0666	18.0449	17.577	17.4545	16.3114	18.0648	17.9172	17.7336				3	3	3	5	5	5	50.284	6.6487e-06	3009900	>AT3G42050.1 | Symbols: | vacuolar ATP synthase subunit H family protein | chr3:14228846-14232228 REVERSE LENGTH=441	>AT3G42050.1 | Symbols: | vacuolar ATP synthase subunit H family protein | chr3:14228846-14232228 REVERSE LENGTH=441
14.1132	14.1755	14.3713	14.49	14.4779	14.7617	15.3204	14.7112				3	3	3	5.6	5.6	5.6	78.813	1.7391e-06	375930	>AT3G42170.1 | Symbols: | BED zinc finger;hAT family dimerisation domain | chr3:14321838-14323928 FORWARD LENGTH=696	>AT3G42170.1 | Symbols: | BED zinc finger;hAT family dimerisation domain | chr3:14321838-14323928 FORWARD LENGTH=696
23.1621	23.7052	23.6939	23.2601	24.1311	23.9211	23.7379	23.63				38	38	38	26.6	26.6	26.6	191.45	3.5466e-207	168920000	>AT3G43300.2 | Symbols: ATMIN7 | HOPM interactor 7 | chr3:15234235-15245034 REVERSE LENGTH=1727;>AT3G43300.1 | Symbols: ATMIN7, BEN1 | HOPM interactor 7 | chr3:15234235-15245034 REVERSE LENGTH=1758	>AT3G43300.2 | Symbols: ATMIN7 | HOPM interactor 7 | chr3:15234235-15245034 REVERSE LENGTH=1727;>AT3G43300.1 | Symbols: ATMIN7, BEN1 | HOPM interactor 7 | chr3:15234235-15245034 REVERSE LENGTH=1758
17.3881	17.5436	16.8786	16.7947	16.831	17.1527	16.5029	15.6579				2	2	2	37.5	37.5	37.5	6.4294	0.00014353	1339300	>AT4G33865.1 | Symbols: | Ribosomal protein S14p/S29e family protein | chr4:16233395-16234114 REVERSE LENGTH=56;>AT3G44010.1 | Symbols: | Ribosomal protein S14p/S29e family protein | chr3:15800175-15801132 REVERSE LENGTH=56;>AT3G43980.1 | Symbols: | Ribosomal protein S14p/S29e family protein | chr3:15778555-15779235 REVERSE LENGTH=56	>AT4G33865.1 | Symbols: | Ribosomal protein S14p/S29e family protein | chr4:16233395-16234114 REVERSE LENGTH=56;>AT3G44010.1 | Symbols: | Ribosomal protein S14p/S29e family protein | chr3:15800175-15801132 REVERSE LENGTH=56;>AT3G43980.1 | Symbols: | Ribosomal protein S14p/S29e family protein | chr3:15778555-15779235 REVERSE LENGTH=56
19.6542	19.6847	21.0517	21.031	19.4559	19.348	20.8006	20.2899				15	15	5	40.5	40.5	21.9	46.444	3.4801e-166	22555000	>AT3G44110.1 | Symbols: ATJ3, ATJ | DNAJ homologue 3 | chr3:15869115-15871059 REVERSE LENGTH=420;>AT3G44110.2 | Symbols: ATJ3, ATJ | DNAJ homologue 3 | chr3:15869179-15871059 REVERSE LENGTH=343	>AT3G44110.1 | Symbols: ATJ3, ATJ | DNAJ homologue 3 | chr3:15869115-15871059 REVERSE LENGTH=420;>AT3G44110.2 | Symbols: ATJ3, ATJ | DNAJ homologue 3 | chr3:15869179-15871059 REVERSE LENGTH=343
16.7863	17.2143	17.9423	17.984	17.3791	17.4756	17.9176	18.2035				2	2	2	18.5	18.5	18.5	13.878	2.833e-06	3075600	>AT5G62300.2 | Symbols: | Ribosomal protein S10p/S20e family protein | chr5:25021388-25022235 REVERSE LENGTH=124;>AT5G62300.1 | Symbols: | Ribosomal protein S10p/S20e family protein | chr5:25021388-25022235 REVERSE LENGTH=124;>AT3G45030.1 | Symbols: | Ribosomal protein S10p/S20e family protein | chr3:16471606-16472312 REVERSE LENGTH=124;>AT3G47370.3 | Symbols: | Ribosomal protein S10p/S20e family…	>AT5G62300.2 | Symbols: | Ribosomal protein S10p/S20e family protein | chr5:25021388-25022235 REVERSE LENGTH=124;>AT5G62300.1 | Symbols: | Ribosomal protein S10p/S20e family protein | chr5:25021388-25022235 REVERSE LENGTH=124;>AT3G45030.1 | Symbols: | Ribosomal protein S10p/S20e family protein | chr3:16471606-16472312 REVERSE LENGTH=124;>AT3G47370.3 | Symbols: | Ribosomal protein S10p/S20e family…
14.7335	NaN	13.8447	13.5093	16.9547	15.1686	13.5549	14.296				2	2	1	12	12	6.5	23.835	7.4397e-11	345660	>AT3G46060.3 | Symbols: ARA3 | RAB GTPase homolog 8A | chr3:16917908-16919740 FORWARD LENGTH=216;>AT3G46060.2 | Symbols: ARA3 | RAB GTPase homolog 8A | chr3:16917908-16919740 FORWARD LENGTH=216;>AT3G46060.1 | Symbols: ARA3, ARA-3, ATRABE1C, ATRAB8A, RAB8A | RAB GTPase homolog 8A | chr3:16917908-16919740 FORWARD LENGTH=216;>AT5G03520.2 | Symbols: ATRAB8C, ATRABE1D, ATRAB-E1D, RAB-E1D, RAB8C | RAB …	>AT3G46060.3 | Symbols: ARA3 | RAB GTPase homolog 8A | chr3:16917908-16919740 FORWARD LENGTH=216;>AT3G46060.2 | Symbols: ARA3 | RAB GTPase homolog 8A | chr3:16917908-16919740 FORWARD LENGTH=216;>AT3G46060.1 | Symbols: ARA3, ARA-3, ATRABE1C, ATRAB8A, RAB8A | RAB GTPase homolog 8A | chr3:16917908-16919740 FORWARD LENGTH=216;>AT5G03520.2 | Symbols: ATRAB8C, ATRABE1D, ATRAB-E1D, RAB-E1D, RAB8C | RAB …
14.4275	14.3048	15.3245	15.1277	NaN	14.4747	15.048	NaN				1	1	1	1.1	1.1	1.1	177.39	3.5833e-05	265410	>AT3G47890.1 | Symbols: | Ubiquitin carboxyl-terminal hydrolase-related protein | chr3:17667172-17673530 REVERSE LENGTH=1568;>AT3G47910.1 | Symbols: | Ubiquitin carboxyl-terminal hydrolase-related protein | chr3:17674737-17681444 REVERSE LENGTH=1606;>AT3G47910.2 | Symbols: | Ubiquitin carboxyl-terminal hydrolase-related protein | chr3:17674737-17681444 REVERSE LENGTH=1607	>AT3G47890.1 | Symbols: | Ubiquitin carboxyl-terminal hydrolase-related protein | chr3:17667172-17673530 REVERSE LENGTH=1568;>AT3G47910.1 | Symbols: | Ubiquitin carboxyl-terminal hydrolase-related protein | chr3:17674737-17681444 REVERSE LENGTH=1606;>AT3G47910.2 | Symbols: | Ubiquitin carboxyl-terminal hydrolase-related protein | chr3:17674737-17681444 REVERSE LENGTH=1607
15.9276	NaN	16.4501	16.4263	16.6321	16.806	16.851	16.6482				2	2	2	3.9	3.9	3.9	71.032	3.4215e-06	1265200	>AT3G48250.1 | Symbols: | Pentatricopeptide repeat (PPR) superfamily protein | chr3:17870064-17871929 REVERSE LENGTH=621	>AT3G48250.1 | Symbols: | Pentatricopeptide repeat (PPR) superfamily protein | chr3:17870064-17871929 REVERSE LENGTH=621
20.4162	20.7811	21.5718	21.3855	20.6826	20.0882	21.0229	21.3145				33	33	13	46.5	46.5	19.3	102.24	1.7032e-188	31905000	>AT3G48870.2 | Symbols: HSP93-III | Clp ATPase | chr3:18122363-18125915 REVERSE LENGTH=921;>AT3G48870.1 | Symbols: ATCLPC, ATHSP93-III, HSP93-III | Clp ATPase | chr3:18122363-18126008 REVERSE LENGTH=952;>AT5G51070.1 | Symbols: ERD1, CLPD, SAG15 | Clp ATPase | chr5:20764479-20768481 FORWARD LENGTH=945;>AT3G45450.1 | Symbols: | Double Clp-N motif-containing P-loop nucleoside triphosphate hydrolases…	>AT3G48870.2 | Symbols: HSP93-III | Clp ATPase | chr3:18122363-18125915 REVERSE LENGTH=921;>AT3G48870.1 | Symbols: ATCLPC, ATHSP93-III, HSP93-III | Clp ATPase | chr3:18122363-18126008 REVERSE LENGTH=952
17.8733	17.6568	17.7731	16.9202	18.3483	17.9849	18.6664	18.1436				4	4	4	31.5	31.5	31.5	20.403	1.1107e-23	4106000	>AT3G49870.1 | Symbols: ATARLA1C, ARLA1C | ADP-ribosylation factor-like A1C | chr3:18492674-18494021 REVERSE LENGTH=184;>AT5G67560.1 | Symbols: ATARLA1D, ARLA1D | ADP-ribosylation factor-like A1D | chr5:26950579-26951913 FORWARD LENGTH=184;>AT3G49860.1 | Symbols: ATARLA1B, ARLA1B | ADP-ribosylation factor-like A1B | chr3:18491261-18492165 REVERSE LENGTH=176	>AT3G49870.1 | Symbols: ATARLA1C, ARLA1C | ADP-ribosylation factor-like A1C | chr3:18492674-18494021 REVERSE LENGTH=184;>AT5G67560.1 | Symbols: ATARLA1D, ARLA1D | ADP-ribosylation factor-like A1D | chr5:26950579-26951913 FORWARD LENGTH=184
18.714	18.1351	17.7269	17.2453	19.4094	18.2581	17.9304	18.1697				5	5	5	5.4	5.4	5.4	152.52	1.6829e-30	4313300	>AT3G52140.3 | Symbols: | tetratricopeptide repeat (TPR)-containing protein | chr3:19333232-19341295 FORWARD LENGTH=1396;>AT3G52140.1 | Symbols: | tetratricopeptide repeat (TPR)-containing protein | chr3:19333232-19341295 FORWARD LENGTH=1403;>AT3G52140.2 | Symbols: | tetratricopeptide repeat (TPR)-containing protein | chr3:19333232-19341295 FORWARD LENGTH=1407;>AT3G52140.4 | Symbols: | tetratrico…	>AT3G52140.3 | Symbols: | tetratricopeptide repeat (TPR)-containing protein | chr3:19333232-19341295 FORWARD LENGTH=1396;>AT3G52140.1 | Symbols: | tetratricopeptide repeat (TPR)-containing protein | chr3:19333232-19341295 FORWARD LENGTH=1403;>AT3G52140.2 | Symbols: | tetratricopeptide repeat (TPR)-containing protein | chr3:19333232-19341295 FORWARD LENGTH=1407;>AT3G52140.4 | Symbols: | tetratrico…
17.982	18.0191	18.2635	18.0176	17.9777	18.0243	18.08	17.1301				3	3	3	10.1	10.1	10.1	32.662	1.083e-08	3010100	>AT3G54110.1 | Symbols: ATPUMP1, UCP, PUMP1, ATUCP1, UCP1 | plant uncoupling mitochondrial protein 1 | chr3:20038890-20040996 FORWARD LENGTH=306	>AT3G54110.1 | Symbols: ATPUMP1, UCP, PUMP1, ATUCP1, UCP1 | plant uncoupling mitochondrial protein 1 | chr3:20038890-20040996 FORWARD LENGTH=306
18.9873	18.6917	18.4502	18.8521	19.7231	20.0274	19.4627	20.0513				8	8	8	11.7	11.7	11.7	102.95	5.0304e-24	11083000	>AT3G56150.2 | Symbols: EIF3C | eukaryotic translation initiation factor 3C | chr3:20833790-20836820 REVERSE LENGTH=900;>AT3G56150.1 | Symbols: EIF3C, ATEIF3C-1, EIF3C-1, ATTIF3C1, TIF3C1 | eukaryotic translation initiation factor 3C | chr3:20833790-20836820 REVERSE LENGTH=900	>AT3G56150.2 | Symbols: EIF3C | eukaryotic translation initiation factor 3C | chr3:20833790-20836820 REVERSE LENGTH=900;>AT3G56150.1 | Symbols: EIF3C, ATEIF3C-1, EIF3C-1, ATTIF3C1, TIF3C1 | eukaryotic translation initiation factor 3C | chr3:20833790-20836820 REVERSE LENGTH=900
18.5139	18.4745	18.0915	18.0873	20.1372	18.6576	19.6966	19.9191				9	9	9	24.5	24.5	24.5	51.749	2.6311e-20	9334700	>AT3G57290.1 | Symbols: EIF3E, TIF3E1, ATEIF3E-1, INT-6, ATINT6, INT6 | eukaryotic translation initiation factor 3E | chr3:21196786-21199073 REVERSE LENGTH=441	>AT3G57290.1 | Symbols: EIF3E, TIF3E1, ATEIF3E-1, INT-6, ATINT6, INT6 | eukaryotic translation initiation factor 3E | chr3:21196786-21199073 REVERSE LENGTH=441
17.1748	16.5923	17.7943	18.925	17.0517	17.857	17.4703	17.6234				2	2	2	4.1	4.1	4.1	66.025	1.1852e-10	2904200	>AT3G58510.3 | Symbols: | DEA(D/H)-box RNA helicase family protein | chr3:21640608-21643464 FORWARD LENGTH=612;>AT3G58510.2 | Symbols: | DEA(D/H)-box RNA helicase family protein | chr3:21640608-21643464 FORWARD LENGTH=612;>AT3G58510.1 | Symbols: | DEA(D/H)-box RNA helicase family protein | chr3:21640608-21643464 FORWARD LENGTH=612;>AT2G42520.1 | Symbols: | P-loop containing nucleoside triphosphat…	>AT3G58510.3 | Symbols: | DEA(D/H)-box RNA helicase family protein | chr3:21640608-21643464 FORWARD LENGTH=612;>AT3G58510.2 | Symbols: | DEA(D/H)-box RNA helicase family protein | chr3:21640608-21643464 FORWARD LENGTH=612;>AT3G58510.1 | Symbols: | DEA(D/H)-box RNA helicase family protein | chr3:21640608-21643464 FORWARD LENGTH=612;>AT2G42520.1 | Symbols: | P-loop containing nucleoside triphosphat…
14.2574	14.5292	14.1478	13.7873	13.7922	14.2161	14.5773	14.3103				1	1	1	2.9	2.9	2.9	49.97	0.0011436	263710	>AT3G58660.1 | Symbols: | Ribosomal protein L1p/L10e family | chr3:21701574-21702914 FORWARD LENGTH=446	>AT3G58660.1 | Symbols: | Ribosomal protein L1p/L10e family | chr3:21701574-21702914 FORWARD LENGTH=446
17.6737	17.0777	17.5261	17.8936	17.7349	16.618	18.6945	17.5477				3	3	3	11.6	11.6	11.6	39.904	4.2522e-09	3380900	>AT3G60830.1 | Symbols: ATARP7, ARP7 | actin-related protein 7 | chr3:22474298-22476000 FORWARD LENGTH=363	>AT3G60830.1 | Symbols: ATARP7, ARP7 | actin-related protein 7 | chr3:22474298-22476000 FORWARD LENGTH=363
16.7324	16.549	15.3452	15.4034	17.6738	17.9143	15.5854	15.9369				4	3	3	2.3	1.7	1.7	199.63	1.8026e-08	1105200	>AT3G60860.1 | Symbols: | SEC7-like guanine nucleotide exchange family protein | chr3:22484804-22491510 FORWARD LENGTH=1793	>AT3G60860.1 | Symbols: | SEC7-like guanine nucleotide exchange family protein | chr3:22484804-22491510 FORWARD LENGTH=1793
17.5912	18.0518	17.6955	18.1656	17.5234	17.6648	16.6065	17.3491				3	3	3	9.1	9.1	9.1	53.277	1.5373e-09	2293500	>AT5G05620.1 | Symbols: TUBG2, ATGCP2, GCP2 | gamma-tubulin complex protein 2 | chr5:1679340-1681719 FORWARD LENGTH=474;>AT3G61650.1 | Symbols: TUBG1 | gamma-tubulin | chr3:22812601-22815011 REVERSE LENGTH=474	>AT5G05620.1 | Symbols: TUBG2, ATGCP2, GCP2 | gamma-tubulin complex protein 2 | chr5:1679340-1681719 FORWARD LENGTH=474;>AT3G61650.1 | Symbols: TUBG1 | gamma-tubulin | chr3:22812601-22815011 REVERSE LENGTH=474
16.6877	16.6256	18.3554	18.4663	16.4503	16.7902	18.2166	17.6652				5	5	5	27.6	27.6	27.6	24.503	3.9622e-22	3138900	>AT3G62530.1 | Symbols: | ARM repeat superfamily protein | chr3:23132219-23133121 FORWARD LENGTH=221	>AT3G62530.1 | Symbols: | ARM repeat superfamily protein | chr3:23132219-23133121 FORWARD LENGTH=221
20.969	21.0427	21.7187	21.2965	21.2551	21.5636	21.1597	21.17				18	18	18	23	23	23	119.72	3.6272e-95	36903000	>AT3G63460.2 | Symbols: | transducin family protein / WD-40 repeat family protein | chr3:23431009-23437241 REVERSE LENGTH=1102;>AT3G63460.1 | Symbols: | transducin family protein / WD-40 repeat family protein | chr3:23431009-23437241 REVERSE LENGTH=1104;>AT3G63460.3 | Symbols: | transducin family protein / WD-40 repeat family protein | chr3:23431009-23437241 REVERSE LENGTH=1094	>AT3G63460.2 | Symbols: | transducin family protein / WD-40 repeat family protein | chr3:23431009-23437241 REVERSE LENGTH=1102;>AT3G63460.1 | Symbols: | transducin family protein / WD-40 repeat family protein | chr3:23431009-23437241 REVERSE LENGTH=1104;>AT3G63460.3 | Symbols: | transducin family protein / WD-40 repeat family protein | chr3:23431009-23437241 REVERSE LENGTH=1094
17.597	17.8904	18.1053	17.8665	18.0107	17.1928	17.934	17.8748				4	4	4	15.3	15.3	15.3	38.325	4.5144e-24	3220400	>AT4G01100.1 | Symbols: ADNT1 | adenine nucleotide transporter 1 | chr4:477411-479590 FORWARD LENGTH=352;>AT4G01100.2 | Symbols: ADNT1 | adenine nucleotide transporter 1 | chr4:477411-479590 FORWARD LENGTH=366	>AT4G01100.1 | Symbols: ADNT1 | adenine nucleotide transporter 1 | chr4:477411-479590 FORWARD LENGTH=352;>AT4G01100.2 | Symbols: ADNT1 | adenine nucleotide transporter 1 | chr4:477411-479590 FORWARD LENGTH=366
17.7886	17.4194	17.2906	17.9926	17.2442	17.8858	17.4888	17.3749				4	4	4	7.3	7.3	7.3	82.977	1.0648e-16	2954600	>AT4G01400.2 | Symbols: | FUNCTIONS IN: molecular_function unknown;INVOLVED IN: biological_process unknown;LOCATED IN: cellular_component unknown;EXPRESSED IN: 23 plant structures;EXPRESSED DURING: 15 growth stages;CONTAINS InterPro DOMAIN/s: COG4 transport (InterPro:IPR013167);Has 465 Blast hits to 425 proteins in 199 species: Archae - 0;Bacteria - 3;Metazoa - 153;Fungi - 166;Plants - 45;Viruses…	>AT4G01400.2 | Symbols: | FUNCTIONS IN: molecular_function unknown;INVOLVED IN: biological_process unknown;LOCATED IN: cellular_component unknown;EXPRESSED IN: 23 plant structures;EXPRESSED DURING: 15 growth stages;CONTAINS InterPro DOMAIN/s: COG4 transport (InterPro:IPR013167);Has 465 Blast hits to 425 proteins in 199 species: Archae - 0;Bacteria - 3;Metazoa - 153;Fungi - 166;Plants - 45;Viruses…
19.481	19.5018	20.1883	19.4751	19.9052	20.3122	20.0047	19.9383				9	9	9	11.5	11.5	11.5	88.515	8.3224e-30	13872000	>AT4G02030.1 | Symbols: | Vps51/Vps67 family (components of vesicular transport) protein | chr4:892262-897175 FORWARD LENGTH=780;>AT4G02030.2 | Symbols: | Vps51/Vps67 family (components of vesicular transport) protein | chr4:892262-897175 FORWARD LENGTH=805	>AT4G02030.1 | Symbols: | Vps51/Vps67 family (components of vesicular transport) protein | chr4:892262-897175 FORWARD LENGTH=780;>AT4G02030.2 | Symbols: | Vps51/Vps67 family (components of vesicular transport) protein | chr4:892262-897175 FORWARD LENGTH=805
15.8269	16.0795	16.5928	16.7785	NaN	16.2655	16.22	16.934				3	1	1	7.3	3.4	3.4	58.616	5.456e-24	1173100	>AT4G02150.1 | Symbols: MOS6, ATIMPALPHA3, IMPA-3 | ARM repeat superfamily protein | chr4:950884-953602 REVERSE LENGTH=531;>AT1G09270.3 | Symbols: IMPA-4 | importin alpha isoform 4 | chr1:2995162-2997833 FORWARD LENGTH=456;>AT1G09270.2 | Symbols: IMPA-4 | importin alpha isoform 4 | chr1:2994506-2997833 FORWARD LENGTH=538;>AT1G09270.1 | Symbols: IMPA-4 | importin alpha isoform 4 | chr1:2994506-299…	>AT4G02150.1 | Symbols: MOS6, ATIMPALPHA3, IMPA-3 | ARM repeat superfamily protein | chr4:950884-953602 REVERSE LENGTH=531
15.016	15.1678	15.4901	14.9196	14.8985	15.4147	16.6187	16.8143				2	2	2	3.4	3.4	3.4	86.301	0.000563	1008000	>AT4G02570.4 | Symbols: CUL1 | cullin 1 | chr4:1129315-1133435 FORWARD LENGTH=738;>AT4G02570.3 | Symbols: ATCUL1, CUL1, AXR6 | cullin 1 | chr4:1129315-1133435 FORWARD LENGTH=738;>AT4G02570.2 | Symbols: ATCUL1, CUL1, AXR6 | cullin 1 | chr4:1129315-1133435 FORWARD LENGTH=738;>AT4G02570.1 | Symbols: ATCUL1, CUL1, AXR6 | cullin 1 | chr4:1129315-1133435 FORWARD LENGTH=738	>AT4G02570.4 | Symbols: CUL1 | cullin 1 | chr4:1129315-1133435 FORWARD LENGTH=738;>AT4G02570.3 | Symbols: ATCUL1, CUL1, AXR6 | cullin 1 | chr4:1129315-1133435 FORWARD LENGTH=738;>AT4G02570.2 | Symbols: ATCUL1, CUL1, AXR6 | cullin 1 | chr4:1129315-1133435 FORWARD LENGTH=738;>AT4G02570.1 | Symbols: ATCUL1, CUL1, AXR6 | cullin 1 | chr4:1129315-1133435 FORWARD LENGTH=738
18.5916	18.8608	19.6489	19.376	18.2551	18.5775	19.0273	18.9704				5	4	4	17	13.7	13.7	49.409	1.893e-68	7524200	>AT4G02930.1 | Symbols: | GTP binding Elongation factor Tu family protein | chr4:1295751-1298354 REVERSE LENGTH=454	>AT4G02930.1 | Symbols: | GTP binding Elongation factor Tu family protein | chr4:1295751-1298354 REVERSE LENGTH=454
18.045	18.0247	18.6056	17.557	18.39	17.9617	18.2326	18.3764				5	5	5	7.6	7.6	7.6	99.371	4.0564e-15	4650900	>AT4G11380.1 | Symbols: | Adaptin family protein | chr4:6920608-6925444 FORWARD LENGTH=894;>AT4G11380.2 | Symbols: | Adaptin family protein | chr4:6920608-6925444 FORWARD LENGTH=916;>AT4G23460.1 | Symbols: | Adaptin family protein | chr4:12243899-12248898 REVERSE LENGTH=893	>AT4G11380.1 | Symbols: | Adaptin family protein | chr4:6920608-6925444 FORWARD LENGTH=894;>AT4G11380.2 | Symbols: | Adaptin family protein | chr4:6920608-6925444 FORWARD LENGTH=916;>AT4G23460.1 | Symbols: | Adaptin family protein | chr4:12243899-12248898 REVERSE LENGTH=893
18.5397	18.4307	18.4397	18.4576	18.9981	18.9706	19.5372	19.391				7	7	7	8.8	8.8	8.8	114.3	1.1787e-15	7831600	>AT4G11420.1 | Symbols: EIF3A, ATEIF3A-1, EIF3A-1, ATTIF3A1, TIF3A1 | eukaryotic translation initiation factor 3A | chr4:6947834-6952053 REVERSE LENGTH=987	>AT4G11420.1 | Symbols: EIF3A, ATEIF3A-1, EIF3A-1, ATTIF3A1, TIF3A1 | eukaryotic translation initiation factor 3A | chr4:6947834-6952053 REVERSE LENGTH=987
21.7752	21.0095	22.0115	22.2149	21.4082	21.6012	22.7185	22.1726				34	1	1	76.2	3.1	3.1	49.537	0	62685000	>AT4G14960.2 | Symbols: TUA6 | Tubulin/FtsZ family protein | chr4:8548769-8550319 REVERSE LENGTH=450;>AT4G14960.1 | Symbols: TUA6 | Tubulin/FtsZ family protein | chr4:8548753-8550319 REVERSE LENGTH=427	>AT4G14960.2 | Symbols: TUA6 | Tubulin/FtsZ family protein | chr4:8548769-8550319 REVERSE LENGTH=450;>AT4G14960.1 | Symbols: TUA6 | Tubulin/FtsZ family protein | chr4:8548753-8550319 REVERSE LENGTH=427
NaN	16.3962	17.1534	16.8624	16.2712	17.25	17.2887	17.0145				2	2	2	8.2	8.2	8.2	43.91	2.22e-05	1745600	>AT4G15640.1 | Symbols: | unknown protein;BEST Arabidopsis thaliana protein match is: unknown protein (TAIR:AT3G21465.1);Has 38 Blast hits to 38 proteins in 14 species: Archae - 0;Bacteria - 0;Metazoa - 0;Fungi - 0;Plants - 38;Viruses - 0;Other Eukaryotes - 0 (source: NCBI BLink). | chr4:8919245-8921852 REVERSE LENGTH=390	>AT4G15640.1 | Symbols: | unknown protein;BEST Arabidopsis thaliana protein match is: unknown protein (TAIR:AT3G21465.1);Has 38 Blast hits to 38 proteins in 14 species: Archae - 0;Bacteria - 0;Metazoa - 0;Fungi - 0;Plants - 38;Viruses - 0;Other Eukaryotes - 0 (source: NCBI BLink). | chr4:8919245-8921852 REVERSE LENGTH=390
16.3505	16.6461	17.8054	17.118	17.7487	16.7603	16.4685	16.3316				7	3	3	18.3	10.5	10.5	58.906	2.7406e-50	1803700	>AT4G16143.2 | Symbols: IMPA-2 | importin alpha isoform 2 | chr4:9134450-9137134 REVERSE LENGTH=535;>AT4G16143.1 | Symbols: IMPA-2 | importin alpha isoform 2 | chr4:9134450-9137134 REVERSE LENGTH=535	>AT4G16143.2 | Symbols: IMPA-2 | importin alpha isoform 2 | chr4:9134450-9137134 REVERSE LENGTH=535;>AT4G16143.1 | Symbols: IMPA-2 | importin alpha isoform 2 | chr4:9134450-9137134 REVERSE LENGTH=535
16.6288	16.5148	16.7784	16.5615	17.2342	16.9784	16.179	16.1812				2	2	2	16.3	16.3	16.3	22.313	1.1277e-06	1310200	>AT5G47200.1 | Symbols: ATRABD2B, ATRAB1A, RAB1A | RAB GTPase homolog 1A | chr5:19167029-19168718 FORWARD LENGTH=202;>AT4G17530.1 | Symbols: RAB1C, ATRAB1C, ATRABD2C | RAB GTPase homolog 1C | chr4:9773721-9775424 REVERSE LENGTH=202	>AT5G47200.1 | Symbols: ATRABD2B, ATRAB1A, RAB1A | RAB GTPase homolog 1A | chr5:19167029-19168718 FORWARD LENGTH=202;>AT4G17530.1 | Symbols: RAB1C, ATRAB1C, ATRABD2C | RAB GTPase homolog 1C | chr4:9773721-9775424 REVERSE LENGTH=202
17.4535	17.3781	17.2103	16.9245	17.4843	17.809	18.146	17.5719				3	3	2	9.1	9.1	6	44.02	2.6782e-12	2545500	>AT4G19006.1 | Symbols: | Proteasome component (PCI) domain protein | chr4:10409349-10411347 REVERSE LENGTH=386	>AT4G19006.1 | Symbols: | Proteasome component (PCI) domain protein | chr4:10409349-10411347 REVERSE LENGTH=386
17.8036	17.1607	16.63	16.4157	18.2249	17.4226	16.7184	16.5426				4	4	4	3.9	3.9	3.9	113.86	3.4887e-10	1910500	>AT4G19490.2 | Symbols: ATVPS54, VPS54 | VPS54 | chr4:10616017-10622934 FORWARD LENGTH=1034;>AT4G19490.1 | Symbols: ATVPS54, VPS54 | VPS54 | chr4:10616017-10622934 FORWARD LENGTH=1034	>AT4G19490.2 | Symbols: ATVPS54, VPS54 | VPS54 | chr4:10616017-10622934 FORWARD LENGTH=1034;>AT4G19490.1 | Symbols: ATVPS54, VPS54 | VPS54 | chr4:10616017-10622934 FORWARD LENGTH=1034
21.1045	21.3498	21.9397	22.2248	21.0869	20.9483	21.926	21.5177				11	11	10	28.2	28.2	25	51.63	3.097e-94	47166000	>AT4G20360.1 | Symbols: ATRAB8D, ATRABE1B, RABE1b | RAB GTPase homolog E1B | chr4:10990036-10991466 FORWARD LENGTH=476	>AT4G20360.1 | Symbols: ATRAB8D, ATRABE1B, RABE1b | RAB GTPase homolog E1B | chr4:10990036-10991466 FORWARD LENGTH=476
20.7522	20.3952	20.9944	20.8967	20.4795	20.6404	21.0443	20.6012				33	4	4	85.1	14.2	14.2	49.657	0	25717000	>AT4G20890.1 | Symbols: TUB9 | tubulin beta-9 chain | chr4:11182218-11183840 FORWARD LENGTH=444	>AT4G20890.1 | Symbols: TUB9 | tubulin beta-9 chain | chr4:11182218-11183840 FORWARD LENGTH=444
15.684	NaN	18.701	18.803	16.0762	16.1375	17.1461	17.1437				7	7	2	12.7	12.7	3.5	76.507	3.1341e-30	2925400	>AT4G24280.1 | Symbols: cpHsc70-1 | chloroplast heat shock protein 70-1 | chr4:12590094-12593437 FORWARD LENGTH=718	>AT4G24280.1 | Symbols: cpHsc70-1 | chloroplast heat shock protein 70-1 | chr4:12590094-12593437 FORWARD LENGTH=718
18.2679	18.3465	19.7566	19.1787	18.2193	17.6017	19.212	19.234				3	3	3	7.8	7.8	7.8	44.282	4.5078e-18	8055100	>AT4G24820.2 | Symbols: | 26S proteasome, regulatory subunit Rpn7;Proteasome component (PCI) domain | chr4:12790471-12792599 REVERSE LENGTH=387;>AT4G24820.1 | Symbols: | 26S proteasome, regulatory subunit Rpn7;Proteasome component (PCI) domain | chr4:12790471-12792599 REVERSE LENGTH=387	>AT4G24820.2 | Symbols: | 26S proteasome, regulatory subunit Rpn7;Proteasome component (PCI) domain | chr4:12790471-12792599 REVERSE LENGTH=387;>AT4G24820.1 | Symbols: | 26S proteasome, regulatory subunit Rpn7;Proteasome component (PCI) domain | chr4:12790471-12792599 REVERSE LENGTH=387
19.0001	18.7418	19.5787	20.1037	19.1394	18.8313	19.7469	19.098				7	7	7	12.7	12.7	12.7	76.252	2.8895e-28	9673300	>AT4G25530.1 | Symbols: FWA, HDG6 | FLOWERING WAGENINGEN | chr4:13039312-13042242 FORWARD LENGTH=686	>AT4G25530.1 | Symbols: FWA, HDG6 | FLOWERING WAGENINGEN | chr4:13039312-13042242 FORWARD LENGTH=686
17.9026	17.2224	17.5806	17.5394	16.955	16.8069	18.0494	18.0541				3	3	3	24.6	24.6	24.6	15.505	1.9715e-05	2888500	>AT4G27090.1 | Symbols: | Ribosomal protein L14 | chr4:13594104-13595187 REVERSE LENGTH=134;>AT2G20450.1 | Symbols: | Ribosomal protein L14 | chr2:8813923-8815071 FORWARD LENGTH=134	>AT4G27090.1 | Symbols: | Ribosomal protein L14 | chr4:13594104-13595187 REVERSE LENGTH=134;>AT2G20450.1 | Symbols: | Ribosomal protein L14 | chr2:8813923-8815071 FORWARD LENGTH=134
17.136	NaN	18.3642	18.6526	17.3859	16.8499	19.7663	18.6621				3	3	3	7.7	7.7	7.7	43.607	1.9408e-08	6716200	>AT5G54100.1 | Symbols: | SPFH/Band 7/PHB domain-containing membrane-associated protein family | chr5:21954035-21956500 REVERSE LENGTH=401;>AT4G27585.1 | Symbols: | SPFH/Band 7/PHB domain-containing membrane-associated protein family | chr4:13766984-13769832 REVERSE LENGTH=411	>AT5G54100.1 | Symbols: | SPFH/Band 7/PHB domain-containing membrane-associated protein family | chr5:21954035-21956500 REVERSE LENGTH=401;>AT4G27585.1 | Symbols: | SPFH/Band 7/PHB domain-containing membrane-associated protein family | chr4:13766984-13769832 REVERSE LENGTH=411
17.0242	17.7602	16.7211	17.1263	18.0983	17.1541	16.7694	17.1808				3	3	3	5	5	5	115.23	1.007e-09	2277200	>AT4G27640.1 | Symbols: | ARM repeat superfamily protein | chr4:13798013-13802976 REVERSE LENGTH=1048	>AT4G27640.1 | Symbols: | ARM repeat superfamily protein | chr4:13798013-13802976 REVERSE LENGTH=1048
18.1493	17.9013	19.7468	18.7631	19.289	18.3773	19.7323	19.0309				10	10	10	12.3	12.3	12.3	104.4	1.2035e-20	8037300	>AT4G30190.1 | Symbols: AHA2, PMA2, HA2 | H(+)-ATPase 2 | chr4:14770820-14775920 REVERSE LENGTH=948;>AT4G30190.2 | Symbols: HA2 | H(+)-ATPase 2 | chr4:14770820-14775920 REVERSE LENGTH=981;>AT2G18960.1 | Symbols: AHA1, PMA, OST2, HA1 | H(+)-ATPase 1 | chr2:8221858-8227268 FORWARD LENGTH=949;>AT5G57350.2 | Symbols: HA3 | H(+)-ATPase 3 | chr5:23231208-23236381 REVERSE LENGTH=949;>AT5G57350.1 | Symbo…	>AT4G30190.1 | Symbols: AHA2, PMA2, HA2 | H(+)-ATPase 2 | chr4:14770820-14775920 REVERSE LENGTH=948;>AT4G30190.2 | Symbols: HA2 | H(+)-ATPase 2 | chr4:14770820-14775920 REVERSE LENGTH=981;>AT2G18960.1 | Symbols: AHA1, PMA, OST2, HA1 | H(+)-ATPase 1 | chr2:8221858-8227268 FORWARD LENGTH=949
18.9236	18.1396	18.7661	18.241	18.5117	19.1995	18.3855	18.6006				7	7	7	8.9	8.9	8.9	106.08	2.003e-16	5188000	>AT4G31490.1 | Symbols: | Coatomer, beta subunit | chr4:15269460-15272693 FORWARD LENGTH=948;>AT4G31480.2 | Symbols: | Coatomer, beta subunit | chr4:15264145-15267384 FORWARD LENGTH=948;>AT4G31480.1 | Symbols: | Coatomer, beta subunit | chr4:15264145-15267384 FORWARD LENGTH=948	>AT4G31490.1 | Symbols: | Coatomer, beta subunit | chr4:15269460-15272693 FORWARD LENGTH=948;>AT4G31480.2 | Symbols: | Coatomer, beta subunit | chr4:15264145-15267384 FORWARD LENGTH=948;>AT4G31480.1 | Symbols: | Coatomer, beta subunit | chr4:15264145-15267384 FORWARD LENGTH=948
16.7017	15.92	14.847	14.2002	16.144	16.3537	15.1037	15.0563				1	1	1	1.4	1.4	1.4	98.49	1.4077e-05	617090	>AT4G34450.1 | Symbols: | coatomer gamma-2 subunit, putative / gamma-2 coat protein, putative / gamma-2 COP, putative | chr4:16471956-16476795 FORWARD LENGTH=886	>AT4G34450.1 | Symbols: | coatomer gamma-2 subunit, putative / gamma-2 coat protein, putative / gamma-2 COP, putative | chr4:16471956-16476795 FORWARD LENGTH=886
18.6827	19.2909	18.5349	18.9208	18.9755	18.2008	19.8913	18.7182				8	8	4	29.4	29.4	14.7	39.626	1.7724e-37	7914200	>AT4G35260.1 | Symbols: IDH1, IDH-I | isocitrate dehydrogenase 1 | chr4:16774494-16776233 REVERSE LENGTH=367;>AT4G35650.1 | Symbols: IDH-III | isocitrate dehydrogenase III | chr4:16908584-16909973 FORWARD LENGTH=368;>AT1G32480.1 | Symbols: IDH-IV | isocitrate dehydrogenase IV | chr1:11741083-11741727 FORWARD LENGTH=214	>AT4G35260.1 | Symbols: IDH1, IDH-I | isocitrate dehydrogenase 1 | chr4:16774494-16776233 REVERSE LENGTH=367
16.5848	16.0866	17.2376	17.42	16.3462	17.2314	19.3494	16.5942				3	3	3	18.3	18.3	18.3	28.754	1.1932e-28	3188800	>AT4G36750.1 | Symbols: | Quinone reductase family protein | chr4:17324642-17326215 FORWARD LENGTH=273	>AT4G36750.1 | Symbols: | Quinone reductase family protein | chr4:17324642-17326215 FORWARD LENGTH=273
16.4157	16.4211	16.27	16.4195	16.4874	16.5283	16.3059	16.5521				3	3	3	4.1	4.1	4.1	118.11	6.4785e-10	1169500	>AT4G37460.1 | Symbols: SRFR1 | Tetratricopeptide repeat (TPR)-like superfamily protein | chr4:17608623-17615534 REVERSE LENGTH=1052	>AT4G37460.1 | Symbols: SRFR1 | Tetratricopeptide repeat (TPR)-like superfamily protein | chr4:17608623-17615534 REVERSE LENGTH=1052
21.6653	21.8454	23.6417	23.5209	21.5431	21.877	23.1775	22.7758				22	22	17	36.7	36.7	29.5	73.074	1.876e-135	110910000	>AT4G37910.1 | Symbols: mtHsc70-1 | mitochondrial heat shock protein 70-1 | chr4:17825368-17828099 REVERSE LENGTH=682	>AT4G37910.1 | Symbols: mtHsc70-1 | mitochondrial heat shock protein 70-1 | chr4:17825368-17828099 REVERSE LENGTH=682
18.6163	18.6758	19.9563	19.8288	18.6222	18.3095	19.7666	19.4763				30	9	8	50.4	19.9	18.4	71.386	5.0055e-290	9684500	>AT5G02490.1 | Symbols: | Heat shock protein 70 (Hsp 70) family protein | chr5:550296-552565 REVERSE LENGTH=653;>AT1G56410.1 | Symbols: ERD2, HSP70T-1 | heat shock protein 70 (Hsp 70) family protein | chr1:21117147-21119241 FORWARD LENGTH=617	>AT5G02490.1 | Symbols: | Heat shock protein 70 (Hsp 70) family protein | chr5:550296-552565 REVERSE LENGTH=653;>AT1G56410.1 | Symbols: ERD2, HSP70T-1 | heat shock protein 70 (Hsp 70) family protein | chr1:21117147-21119241 FORWARD LENGTH=617
21.5386	21.5983	23.6574	23.5807	21.1575	21.8278	23.4275	22.8468				42	42	13	63.9	63.9	26.9	71.357	0	123700000	>AT5G02500.1 | Symbols: HSC70-1, HSP70-1, AT-HSC70-1, HSC70 | heat shock cognate protein 70-1 | chr5:554055-556334 REVERSE LENGTH=651;>AT5G02500.2 | Symbols: HSC70-1, HSP70-1, AT-HSC70-1, HSC70 | heat shock cognate protein 70-1 | chr5:554055-556334 REVERSE LENGTH=521	>AT5G02500.1 | Symbols: HSC70-1, HSP70-1, AT-HSC70-1, HSC70 | heat shock cognate protein 70-1 | chr5:554055-556334 REVERSE LENGTH=651;>AT5G02500.2 | Symbols: HSC70-1, HSP70-1, AT-HSC70-1, HSC70 | heat shock cognate protein 70-1 | chr5:554055-556334 REVERSE LENGTH=521
17.7297	16.3739	15.8537	14.7222	16.3575	16.4596	16.0448	15.8464				2	2	2	13.4	13.4	13.4	15.735	2.7665e-06	1142400	>AT5G02960.1 | Symbols: | Ribosomal protein S12/S23 family protein | chr5:693280-694396 REVERSE LENGTH=142;>AT3G09680.1 | Symbols: | Ribosomal protein S12/S23 family protein | chr3:2969197-2970291 REVERSE LENGTH=142	>AT5G02960.1 | Symbols: | Ribosomal protein S12/S23 family protein | chr5:693280-694396 REVERSE LENGTH=142;>AT3G09680.1 | Symbols: | Ribosomal protein S12/S23 family protein | chr3:2969197-2970291 REVERSE LENGTH=142
21.7444	22.0506	21.5545	21.7126	22.2765	21.9767	21.9498	21.7733				15	15	7	48.1	48.1	29.9	40.624	1.1397e-157	52418000	>AT5G03290.1 | Symbols: IDH-V | isocitrate dehydrogenase V | chr5:794043-795939 FORWARD LENGTH=374	>AT5G03290.1 | Symbols: IDH-V | isocitrate dehydrogenase V | chr5:794043-795939 FORWARD LENGTH=374
16.1455	15.8305	15.0074	15.06	NaN	16.0217	14.8206	15.5576				2	2	2	4.7	4.7	4.7	72.298	0.0016661	456500	>AT5G03540.1 | Symbols: ATEXO70A1, EXO70A1 | exocyst subunit exo70 family protein A1 | chr5:889606-893916 FORWARD LENGTH=638;>AT5G03540.3 | Symbols: EXO70A1 | exocyst subunit exo70 family protein A1 | chr5:889606-893916 FORWARD LENGTH=664;>AT5G03540.2 | Symbols: ATEXO70A1, EXO70A1 | exocyst subunit exo70 family protein A1 | chr5:890194-893916 FORWARD LENGTH=523	>AT5G03540.1 | Symbols: ATEXO70A1, EXO70A1 | exocyst subunit exo70 family protein A1 | chr5:889606-893916 FORWARD LENGTH=638;>AT5G03540.3 | Symbols: EXO70A1 | exocyst subunit exo70 family protein A1 | chr5:889606-893916 FORWARD LENGTH=664;>AT5G03540.2 | Symbols: ATEXO70A1, EXO70A1 | exocyst subunit exo70 family protein A1 | chr5:890194-893916 FORWARD LENGTH=523
18.5497	18.6957	19.4405	19.4713	18.4903	18.7226	19.3084	19.4604				7	7	7	12	12	12	81.052	4.5936e-19	8102900	>AT5G04130.1 | Symbols: GYRB2 | DNA GYRASE B2 | chr5:1122084-1128031 REVERSE LENGTH=732;>AT5G04130.2 | Symbols: | DNA GYRASE B2 | chr5:1123729-1128031 REVERSE LENGTH=519;>AT3G10270.1 | Symbols: GYRB1 | DNA GYRASE B1 | chr3:3173805-3179756 REVERSE LENGTH=772	>AT5G04130.1 | Symbols: GYRB2 | DNA GYRASE B2 | chr5:1122084-1128031 REVERSE LENGTH=732;>AT5G04130.2 | Symbols: | DNA GYRASE B2 | chr5:1123729-1128031 REVERSE LENGTH=519;>AT3G10270.1 | Symbols: GYRB1 | DNA GYRASE B1 | chr3:3173805-3179756 REVERSE LENGTH=772
18.7413	18.0504	18.399	18.8637	18.5194	18.5797	18.5755	18.2098				5	5	5	14.2	14.2	14.2	57.718	6.5365e-23	5041900	>AT5G05010.2 | Symbols: | clathrin adaptor complexes medium subunit family protein | chr5:1477137-1479872 FORWARD LENGTH=527;>AT5G05010.1 | Symbols: | clathrin adaptor complexes medium subunit family protein | chr5:1477137-1479872 FORWARD LENGTH=527	>AT5G05010.2 | Symbols: | clathrin adaptor complexes medium subunit family protein | chr5:1477137-1479872 FORWARD LENGTH=527;>AT5G05010.1 | Symbols: | clathrin adaptor complexes medium subunit family protein | chr5:1477137-1479872 FORWARD LENGTH=527
14.9485	14.896	14.8638	15.033	NaN	14.5619	15.1403	14.1942				1	1	1	4.4	4.4	4.4	38.8	0.0023278	351970	>AT5G05470.1 | Symbols: EIF2 ALPHA, ATEIF2-A2, EIF2-A2 | eukaryotic translation initiation factor 2 alpha subunit | chr5:1620579-1622214 FORWARD LENGTH=344	>AT5G05470.1 | Symbols: EIF2 ALPHA, ATEIF2-A2, EIF2-A2 | eukaryotic translation initiation factor 2 alpha subunit | chr5:1620579-1622214 FORWARD LENGTH=344
17.1365	17.3096	17.9744	18.7024	16.9384	17.3792	18.5622	18.4327				4	4	4	4.8	4.8	4.8	119.62	9.772e-12	4308700	>AT5G06460.1 | Symbols: ATUBA2, UBA 2 | ubiquitin activating enzyme 2 | chr5:1970239-1974382 FORWARD LENGTH=1077;>AT2G30110.1 | Symbols: ATUBA1, MOS5, UBA1 | ubiquitin-activating enzyme 1 | chr2:12852632-12857369 REVERSE LENGTH=1080	>AT5G06460.1 | Symbols: ATUBA2, UBA 2 | ubiquitin activating enzyme 2 | chr5:1970239-1974382 FORWARD LENGTH=1077
18.2995	17.6806	18.2173	17.8741	18.5042	18.7206	17.5703	18.1439				7	7	5	14.4	14.4	11.3	94.185	2.5387e-20	5082800	>AT5G08610.1 | Symbols: | P-loop containing nucleoside triphosphate hydrolases superfamily protein | chr5:2790341-2794059 FORWARD LENGTH=850;>AT5G63630.1 | Symbols: | P-loop containing nucleoside triphosphate hydrolases superfamily protein | chr5:25472598-25476402 REVERSE LENGTH=788	>AT5G08610.1 | Symbols: | P-loop containing nucleoside triphosphate hydrolases superfamily protein | chr5:2790341-2794059 FORWARD LENGTH=850
16.7629	16.6187	16.4452	15.7218	18.3453	17.1354	16.5082	16.786				4	2	2	9.2	4.6	4.6	62.494	7.8808e-15	1779100	>AT5G08620.1 | Symbols: STRS2, ATRH25 | DEA(D/H)-box RNA helicase family protein | chr5:2794540-2797548 FORWARD LENGTH=563	>AT5G08620.1 | Symbols: STRS2, ATRH25 | DEA(D/H)-box RNA helicase family protein | chr5:2794540-2797548 FORWARD LENGTH=563
21.4665	21.5573	22.941	22.2843	21.1998	21.6823	22.0629	21.6556				17	17	17	41.2	41.2	41.2	59.712	2.1276e-134	63595000	>AT5G08690.1 | Symbols: | ATP synthase alpha/beta family protein | chr5:2825739-2828352 FORWARD LENGTH=556;>AT5G08670.1 | Symbols: | ATP synthase alpha/beta family protein | chr5:2818395-2821149 REVERSE LENGTH=556;>AT5G08680.1 | Symbols: | ATP synthase alpha/beta family protein | chr5:2821992-2824683 FORWARD LENGTH=559;>ATCG00480.1 | Symbols: ATPB, PB | ATP synthase subunit beta | chrC:52660-5415…	>AT5G08690.1 | Symbols: | ATP synthase alpha/beta family protein | chr5:2825739-2828352 FORWARD LENGTH=556;>AT5G08670.1 | Symbols: | ATP synthase alpha/beta family protein | chr5:2818395-2821149 REVERSE LENGTH=556;>AT5G08680.1 | Symbols: | ATP synthase alpha/beta family protein | chr5:2821992-2824683 FORWARD LENGTH=559
20.6957	20.8666	22.0297	21.6988	20.5797	20.9778	21.6841	21.7494				16	11	11	28.4	21.3	21.3	72.99	1.8744e-141	42390000	>AT5G09590.1 | Symbols: MTHSC70-2, HSC70-5 | mitochondrial HSO70 2 | chr5:2975721-2978508 FORWARD LENGTH=682;>AT4G32208.1 | Symbols: | heat shock protein 70 (Hsp 70) family protein | chr4:15558753-15559650 REVERSE LENGTH=153	>AT5G09590.1 | Symbols: MTHSC70-2, HSC70-5 | mitochondrial HSO70 2 | chr5:2975721-2978508 FORWARD LENGTH=682
21.5719	21.8427	21.4812	21.8737	21.6878	22.375	21.4655	21.5951				22	22	9	68.4	68.4	31.3	41.735	3.1102e-231	59097000	>AT5G09810.1 | Symbols: ACT7 | actin 7 | chr5:3052809-3054220 FORWARD LENGTH=377	>AT5G09810.1 | Symbols: ACT7 | actin 7 | chr5:3052809-3054220 FORWARD LENGTH=377
18.8391	19.0985	18.9566	18.5928	18.8078	19.1466	19.5682	19.2846				5	5	5	12.7	12.7	12.7	50.837	6.9441e-22	8598000	>AT5G09900.1 | Symbols: EMB2107, RPN5A, MSA | 26S proteasome regulatory subunit, putative (RPN5) | chr5:3089462-3092434 REVERSE LENGTH=442;>AT5G09900.2 | Symbols: EMB2107, RPN5A, MSA | 26S proteasome regulatory subunit, putative (RPN5) | chr5:3089462-3092434 REVERSE LENGTH=442;>AT5G09900.3 | Symbols: EMB2107, RPN5A, MSA | 26S proteasome regulatory subunit, putative (RPN5) | chr5:3089406-3092434 R…	>AT5G09900.1 | Symbols: EMB2107, RPN5A, MSA | 26S proteasome regulatory subunit, putative (RPN5) | chr5:3089462-3092434 REVERSE LENGTH=442;>AT5G09900.2 | Symbols: EMB2107, RPN5A, MSA | 26S proteasome regulatory subunit, putative (RPN5) | chr5:3089462-3092434 REVERSE LENGTH=442;>AT5G09900.3 | Symbols: EMB2107, RPN5A, MSA | 26S proteasome regulatory subunit, putative (RPN5) | chr5:3089406-3092434 R…
16.8681	16.7525	16.4895	16.3066	16.7052	16.9291	16.8258	16.2682				4	4	4	9.8	9.8	9.8	63.052	2.532e-08	1456000	>AT5G11980.1 | Symbols: | conserved oligomeric Golgi complex component-related / COG complex component-related | chr5:3868809-3872146 REVERSE LENGTH=569	>AT5G11980.1 | Symbols: | conserved oligomeric Golgi complex component-related / COG complex component-related | chr5:3868809-3872146 REVERSE LENGTH=569
21.3375	21.6042	21.9439	22.1863	21.3333	21.3749	22.2283	21.9775				31	9	7	79.5	29.4	25.2	50.585	0	46990000	>AT5G12250.1 | Symbols: TUB6 | beta-6 tubulin | chr5:3961317-3962971 REVERSE LENGTH=449	>AT5G12250.1 | Symbols: TUB6 | beta-6 tubulin | chr5:3961317-3962971 REVERSE LENGTH=449
19.901	20.209	20.5015	19.6405	20.3837	20.399	20.7608	20.8728				18	18	18	28.2	28.2	28.2	89.036	4.5425e-116	21410000	>AT5G12370.3 | Symbols: SEC10 | exocyst complex component sec10 | chr5:4003002-4008445 REVERSE LENGTH=820;>AT5G12370.2 | Symbols: SEC10 | exocyst complex component sec10 | chr5:4003002-4008445 REVERSE LENGTH=825;>AT5G12370.1 | Symbols: SEC10 | exocyst complex component sec10 | chr5:4003002-4008445 REVERSE LENGTH=825	>AT5G12370.3 | Symbols: SEC10 | exocyst complex component sec10 | chr5:4003002-4008445 REVERSE LENGTH=820;>AT5G12370.2 | Symbols: SEC10 | exocyst complex component sec10 | chr5:4003002-4008445 REVERSE LENGTH=825;>AT5G12370.1 | Symbols: SEC10 | exocyst complex component sec10 | chr5:4003002-4008445 REVERSE LENGTH=825
15.2954	16.7824	17.5643	17.1845	17.3891	18.3306	17.2358	17.1326				2	2	2	5.4	5.4	5.4	41.323	0.00028218	2301600	>AT5G12470.1 | Symbols: | Protein of unknown function (DUF3411) | chr5:4044950-4047290 REVERSE LENGTH=386	>AT5G12470.1 | Symbols: | Protein of unknown function (DUF3411) | chr5:4044950-4047290 REVERSE LENGTH=386
17.6451	17.7877	18.1206	18.2046	18.3637	17.8995	19.5607	19.4846				7	7	7	14.8	14.8	14.8	62.297	5.2429e-24	7310800	>AT5G13280.1 | Symbols: AK-LYS1, AK1, AK | aspartate kinase 1 | chr5:4249516-4252654 FORWARD LENGTH=569;>AT3G02020.1 | Symbols: AK3 | aspartate kinase 3 | chr3:340739-343410 REVERSE LENGTH=559;>AT5G14060.2 | Symbols: CARAB-AK-LYS | Aspartate kinase family protein | chr5:4536143-4538993 FORWARD LENGTH=544;>AT5G14060.1 | Symbols: CARAB-AK-LYS | Aspartate kinase family protein | chr5:4536143-4538993…	>AT5G13280.1 | Symbols: AK-LYS1, AK1, AK | aspartate kinase 1 | chr5:4249516-4252654 FORWARD LENGTH=569
19.4359	20.034	20.1497	20.1239	20.1648	19.8103	20.2385	19.7775				8	5	5	23.4	16.6	16.6	41.745	2.1686e-40	13981000	>AT5G13490.2 | Symbols: AAC2 | ADP/ATP carrier 2 | chr5:4336034-4337379 FORWARD LENGTH=385;>AT5G13490.1 | Symbols: AAC2 | ADP/ATP carrier 2 | chr5:4336034-4337379 FORWARD LENGTH=385;>AT4G28390.1 | Symbols: AAC3, ATAAC3 | ADP/ATP carrier 3 | chr4:14041486-14042781 REVERSE LENGTH=379	>AT5G13490.2 | Symbols: AAC2 | ADP/ATP carrier 2 | chr5:4336034-4337379 FORWARD LENGTH=385;>AT5G13490.1 | Symbols: AAC2 | ADP/ATP carrier 2 | chr5:4336034-4337379 FORWARD LENGTH=385
NaN	15.5547	16.3135	15.5146	15.8764	15.3726	15.7422	16.4758				2	2	2	1.5	1.5	1.5	146.62	0.00010065	694630	>AT5G13680.1 | Symbols: ELO2, ABO1 | IKI3 family protein | chr5:4410522-4415471 REVERSE LENGTH=1319	>AT5G13680.1 | Symbols: ELO2, ABO1 | IKI3 family protein | chr5:4410522-4415471 REVERSE LENGTH=1319
18.5937	18.3753	17.6526	18.0953	19.5635	18.9689	17.7312	18.342				4	4	4	11.2	11.2	11.2	40.089	7.8047e-13	5741600	>AT5G14040.1 | Symbols: PHT3;1 | phosphate transporter 3;1 | chr5:4531059-4532965 REVERSE LENGTH=375;>AT3G48850.1 | Symbols: PHT3;2 | phosphate transporter 3;2 | chr3:18114759-18116420 REVERSE LENGTH=363	>AT5G14040.1 | Symbols: PHT3;1 | phosphate transporter 3;1 | chr5:4531059-4532965 REVERSE LENGTH=375
17.3565	16.9278	17.4524	NaN	18.577	17.8869	17.1382	17.0042				5	5	5	5	5	5	114.86	4.4726e-10	1981100	>AT5G16300.3 | Symbols: | Vps51/Vps67 family (components of vesicular transport) protein | chr5:5338119-5342068 FORWARD LENGTH=1029;>AT5G16300.2 | Symbols: | Vps51/Vps67 family (components of vesicular transport) protein | chr5:5338119-5342186 FORWARD LENGTH=1034;>AT5G16300.4 | Symbols: | Vps51/Vps67 family (components of vesicular transport) protein | chr5:5338125-5342186 FORWARD LENGTH=1035;>AT…	>AT5G16300.3 | Symbols: | Vps51/Vps67 family (components of vesicular transport) protein | chr5:5338119-5342068 FORWARD LENGTH=1029;>AT5G16300.2 | Symbols: | Vps51/Vps67 family (components of vesicular transport) protein | chr5:5338119-5342186 FORWARD LENGTH=1034;>AT5G16300.4 | Symbols: | Vps51/Vps67 family (components of vesicular transport) protein | chr5:5338125-5342186 FORWARD LENGTH=1035;>AT…
19.685	19.9742	18.7879	19.0987	19.8604	19.445	18.5982	18.2719				4	4	4	14.6	14.6	14.6	26.927	4.2389e-10	6989700	>AT5G16390.2 | Symbols: CAC1, CAC1A, BCCP, BCCP1, CAC1-A, BCCP-1 | chloroplastic acetylcoenzyme A carboxylase 1 | chr5:5361554-5363020 REVERSE LENGTH=254;>AT5G16390.1 | Symbols: CAC1, CAC1A, BCCP, BCCP1 | chloroplastic acetylcoenzyme A carboxylase 1 | chr5:5361098-5363020 REVERSE LENGTH=280;>AT5G15530.1 | Symbols: BCCP2, CAC1-B | biotin carboxyl carrier protein 2 | chr5:5038955-5040437 FORWARD LE…	>AT5G16390.2 | Symbols: CAC1, CAC1A, BCCP, BCCP1, CAC1-A, BCCP-1 | chloroplastic acetylcoenzyme A carboxylase 1 | chr5:5361554-5363020 REVERSE LENGTH=254;>AT5G16390.1 | Symbols: CAC1, CAC1A, BCCP, BCCP1 | chloroplastic acetylcoenzyme A carboxylase 1 | chr5:5361098-5363020 REVERSE LENGTH=280
15.8271	16.1041	NaN	16.3111	16.7312	16.0556	16.5667	16.6422				2	2	2	1.9	1.9	1.9	121.47	0.0003356	1067500	>AT5G17020.2 | Symbols: XPO1A | exportin 1A | chr5:5594904-5602467 FORWARD LENGTH=1060;>AT5G17020.1 | Symbols: XPO1A, ATCRM1, ATXPO1, XPO1, HIT2 | exportin 1A | chr5:5594904-5602467 FORWARD LENGTH=1075;>AT3G03110.1 | Symbols: XPO1B, CRM1B | exportin 1B | chr3:708966-716879 FORWARD LENGTH=1076	>AT5G17020.2 | Symbols: XPO1A | exportin 1A | chr5:5594904-5602467 FORWARD LENGTH=1060;>AT5G17020.1 | Symbols: XPO1A, ATCRM1, ATXPO1, XPO1, HIT2 | exportin 1A | chr5:5594904-5602467 FORWARD LENGTH=1075;>AT3G03110.1 | Symbols: XPO1B, CRM1B | exportin 1B | chr3:708966-716879 FORWARD LENGTH=1076
17.7347	18.2089	18.0541	17.3638	17.8733	18.6049	17.3425	19.3418				3	3	3	5.2	5.2	5.2	92.951	1.3576e-10	6220900	>AT5G18230.1 | Symbols: | transcription regulator NOT2/NOT3/NOT5 family protein | chr5:6021610-6027031 REVERSE LENGTH=843;>AT5G18230.2 | Symbols: | transcription regulator NOT2/NOT3/NOT5 family protein | chr5:6021610-6027031 REVERSE LENGTH=845	>AT5G18230.1 | Symbols: | transcription regulator NOT2/NOT3/NOT5 family protein | chr5:6021610-6027031 REVERSE LENGTH=843;>AT5G18230.2 | Symbols: | transcription regulator NOT2/NOT3/NOT5 family protein | chr5:6021610-6027031 REVERSE LENGTH=845
16.8686	16.0328	16.4442	15.4136	16.815	16.8052	16.5463	16.6249				7	7	2	45.8	45.8	8.3	16.544	8.4174e-28	1364600	>AT5G18380.2 | Symbols: | Ribosomal protein S5 domain 2-like superfamily protein | chr5:6090128-6090693 REVERSE LENGTH=144;>AT5G18380.1 | Symbols: | Ribosomal protein S5 domain 2-like superfamily protein | chr5:6090253-6090693 REVERSE LENGTH=146;>AT5G18380.3 | Symbols: | Ribosomal protein S5 domain 2-like superfamily protein | chr5:6090128-6090693 REVERSE LENGTH=139;>AT3G04230.1 | Symbols: | Ribo…	>AT5G18380.2 | Symbols: | Ribosomal protein S5 domain 2-like superfamily protein | chr5:6090128-6090693 REVERSE LENGTH=144;>AT5G18380.1 | Symbols: | Ribosomal protein S5 domain 2-like superfamily protein | chr5:6090253-6090693 REVERSE LENGTH=146;>AT5G18380.3 | Symbols: | Ribosomal protein S5 domain 2-like superfamily protein | chr5:6090128-6090693 REVERSE LENGTH=139;>AT3G04230.1 | Symbols: | Ribo…
18.1191	17.9493	17.0799	16.5027	18.2324	18.1089	17.055	17.721				6	6	6	23.9	23.9	23.9	50.074	3.4503e-23	2744300	>AT5G18420.3 | Symbols: | unknown protein;FUNCTIONS IN: molecular_function unknown;INVOLVED IN: biological_process unknown;LOCATED IN: cellular_component unknown;EXPRESSED IN: 25 plant structures;EXPRESSED DURING: 15 growth stages;CONTAINS InterPro DOMAIN/s: Protein of unknown function DUF2363 (InterPro:IPR019312);Has 35333 Blast hits to 34131 proteins in 2444 species: Archae - 798;Bacteria - 224…	>AT5G18420.3 | Symbols: | unknown protein;FUNCTIONS IN: molecular_function unknown;INVOLVED IN: biological_process unknown;LOCATED IN: cellular_component unknown;EXPRESSED IN: 25 plant structures;EXPRESSED DURING: 15 growth stages;CONTAINS InterPro DOMAIN/s: Protein of unknown function DUF2363 (InterPro:IPR019312);Has 35333 Blast hits to 34131 proteins in 2444 species: Archae - 798;Bacteria - 224…
19.2197	18.5038	19.3305	18.9173	19.6522	19.4545	19.4502	19.4231				11	11	11	11.4	11.4	11.4	152.28	1.1757e-34	8979700	>AT5G18700.1 | Symbols: RUK, EMB3013 | Protein kinase family protein with ARM repeat domain | chr5:6235387-6240733 REVERSE LENGTH=1366;>AT1G33940.2 | Symbols: | FUNCTIONS IN: molecular_function unknown;INVOLVED IN: biological_process unknown;LOCATED IN: cellular_component unknown;BEST Arabidopsis thaliana protein match is: Protein kinase family protein with ARM repeat domain (TAIR:AT5G18700.1);Ha…	>AT5G18700.1 | Symbols: RUK, EMB3013 | Protein kinase family protein with ARM repeat domain | chr5:6235387-6240733 REVERSE LENGTH=1366
16.7611	16.3082	NaN	16.5336	16.3947	17.2888	16.7533	16.8007				2	2	2	6.7	6.7	6.7	31.912	2.13e-07	1199200	>AT5G19760.1 | Symbols: | Mitochondrial substrate carrier family protein | chr5:6679591-6681845 REVERSE LENGTH=298	>AT5G19760.1 | Symbols: | Mitochondrial substrate carrier family protein | chr5:6679591-6681845 REVERSE LENGTH=298
23.2087	23.245	22.7454	23.1985	22.8653	23.2956	23.2423	23.2451				27	8	7	61.3	25.6	21.8	49.654	0	156840000	>AT5G19780.1 | Symbols: TUA5 | tubulin alpha-5 | chr5:6687212-6688926 FORWARD LENGTH=450;>AT5G19770.1 | Symbols: TUA3 | tubulin alpha-3 | chr5:6682761-6684474 REVERSE LENGTH=450	>AT5G19780.1 | Symbols: TUA5 | tubulin alpha-5 | chr5:6687212-6688926 FORWARD LENGTH=450;>AT5G19770.1 | Symbols: TUA3 | tubulin alpha-3 | chr5:6682761-6684474 REVERSE LENGTH=450
19.6368	19.6265	19.5402	19.6674	19.9079	20.355	19.8795	19.8591				11	11	11	15.9	15.9	15.9	123.82	1.4166e-36	12983000	>AT5G19820.1 | Symbols: emb2734 | ARM repeat superfamily protein | chr5:6695731-6701247 REVERSE LENGTH=1116	>AT5G19820.1 | Symbols: emb2734 | ARM repeat superfamily protein | chr5:6695731-6701247 REVERSE LENGTH=1116
19.5161	19.7721	19.0053	19.3242	19.7358	19.0033	19.9798	19.7407				11	10	10	38.7	35.8	35.8	47.247	7.4494e-65	12965000	>AT5G19990.1 | Symbols: RPT6A, ATSUG1 | regulatory particle triple-A ATPase 6A | chr5:6752144-6754918 FORWARD LENGTH=419;>AT5G20000.1 | Symbols: | AAA-type ATPase family protein | chr5:6756915-6759550 FORWARD LENGTH=419;>AT4G27680.1 | Symbols: | P-loop containing nucleoside triphosphate hydrolases superfamily protein | chr4:13821263-13823083 FORWARD LENGTH=398;>AT5G53540.1 | Symbols: | P-loop con…	>AT5G19990.1 | Symbols: RPT6A, ATSUG1 | regulatory particle triple-A ATPase 6A | chr5:6752144-6754918 FORWARD LENGTH=419;>AT5G20000.1 | Symbols: | AAA-type ATPase family protein | chr5:6756915-6759550 FORWARD LENGTH=419
17.8744	18.1272	18.0396	18.2609	18.1969	18.385	18.2201	18.3219				4	4	4	20.8	20.8	20.8	25.079	3.6579e-09	4272300	>AT5G55190.1 | Symbols: RAN3, ATRAN3 | RAN GTPase 3 | chr5:22392285-22393957 FORWARD LENGTH=221;>AT5G20020.1 | Symbols: RAN2 | RAS-related GTP-binding nuclear protein 2 | chr5:6762817-6764381 FORWARD LENGTH=221;>AT5G20010.1 | Symbols: RAN-1, RAN1, ATRAN1 | RAS-related nuclear protein-1 | chr5:6760364-6761747 FORWARD LENGTH=221	>AT5G55190.1 | Symbols: RAN3, ATRAN3 | RAN GTPase 3 | chr5:22392285-22393957 FORWARD LENGTH=221;>AT5G20020.1 | Symbols: RAN2 | RAS-related GTP-binding nuclear protein 2 | chr5:6762817-6764381 FORWARD LENGTH=221;>AT5G20010.1 | Symbols: RAN-1, RAN1, ATRAN1 | RAS-related nuclear protein-1 | chr5:6760364-6761747 FORWARD LENGTH=221
17.2721	17.7352	17.7767	17.6106	17.5004	17.4356	17.4038	NaN				1	1	1	12.4	12.4	12.4	10.904	0.00032084	1846600	>AT5G20090.3 | Symbols: | Uncharacterised protein family (UPF0041) | chr5:6787543-6788000 REVERSE LENGTH=97;>AT5G20090.2 | Symbols: | Uncharacterised protein family (UPF0041) | chr5:6787246-6788000 REVERSE LENGTH=110;>AT5G20090.1 | Symbols: | Uncharacterised protein family (UPF0041) | chr5:6787246-6788000 REVERSE LENGTH=110	>AT5G20090.3 | Symbols: | Uncharacterised protein family (UPF0041) | chr5:6787543-6788000 REVERSE LENGTH=97;>AT5G20090.2 | Symbols: | Uncharacterised protein family (UPF0041) | chr5:6787246-6788000 REVERSE LENGTH=110;>AT5G20090.1 | Symbols: | Uncharacterised protein family (UPF0041) | chr5:6787246-6788000 REVERSE LENGTH=110
16.6153	17.917	17.2047	16.6898	16.5434	16.0765	16.871	17.2835				2	2	2	13.1	13.1	13.1	24.993	1.8806e-05	1997900	>AT5G20290.1 | Symbols: | Ribosomal protein S8e family protein | chr5:6851695-6853012 REVERSE LENGTH=222	>AT5G20290.1 | Symbols: | Ribosomal protein S8e family protein | chr5:6851695-6853012 REVERSE LENGTH=222
18.2739	18.4096	18.954	18.8251	18.9906	19.0268	19.118	18.8661				9	9	8	7.4	7.4	6.8	166.51	2.5196e-30	6458000	>AT5G20490.2 | Symbols: XIK, ATXIK, XI-17 | Myosin family protein with Dil domain | chr5:6927064-6936079 REVERSE LENGTH=1465;>AT5G20490.1 | Symbols: XIK, ATXIK, XI-17 | Myosin family protein with Dil domain | chr5:6927064-6936825 REVERSE LENGTH=1545;>AT1G54560.1 | Symbols: XIE, ATXIE | Myosin family protein with Dil domain | chr1:20371649-20379745 REVERSE LENGTH=1529;>AT1G08730.1 | Symbols: XIC, …	>AT5G20490.2 | Symbols: XIK, ATXIK, XI-17 | Myosin family protein with Dil domain | chr5:6927064-6936079 REVERSE LENGTH=1465;>AT5G20490.1 | Symbols: XIK, ATXIK, XI-17 | Myosin family protein with Dil domain | chr5:6927064-6936825 REVERSE LENGTH=1545
NaN	15.61	NaN	15.4251	16.8248	16.491	15.4922	17.0697				1	1	1	2.6	2.6	2.6	59.989	2.8784e-05	972750	>AT5G20600.1 | Symbols: | FUNCTIONS IN: molecular_function unknown;INVOLVED IN: rRNA processing;LOCATED IN: preribosome, small subunit precursor;EXPRESSED IN: 22 plant structures;EXPRESSED DURING: 13 growth stages;CONTAINS InterPro DOMAIN/s: Nucleolar, Nop52 (InterPro:IPR010301);Has 543 Blast hits to 530 proteins in 201 species: Archae - 0;Bacteria - 10;Metazoa - 211;Fungi - 164;Plants - 46;Virus…	>AT5G20600.1 | Symbols: | FUNCTIONS IN: molecular_function unknown;INVOLVED IN: rRNA processing;LOCATED IN: preribosome, small subunit precursor;EXPRESSED IN: 22 plant structures;EXPRESSED DURING: 13 growth stages;CONTAINS InterPro DOMAIN/s: Nucleolar, Nop52 (InterPro:IPR010301);Has 543 Blast hits to 530 proteins in 201 species: Archae - 0;Bacteria - 10;Metazoa - 211;Fungi - 164;Plants - 46;Virus…
21.2428	21.2477	22.5184	22.2521	21.2261	21.1655	22.3794	22.244				29	29	29	65.5	65.5	65.5	57.285	4.6039e-146	65316000	>AT5G20890.1 | Symbols: | TCP-1/cpn60 chaperonin family protein | chr5:7087020-7089906 REVERSE LENGTH=527	>AT5G20890.1 | Symbols: | TCP-1/cpn60 chaperonin family protein | chr5:7087020-7089906 REVERSE LENGTH=527
16.7599	17.4882	17.5287	17.9809	16.6521	17.6572	17.009	17.6067				2	2	2	6.2	6.2	6.2	49.628	8.8052e-05	2341700	>AT5G21326.1 | Symbols: | Ca2+regulated serine-threonine protein kinase family protein | chr5:7218081-7221743 FORWARD LENGTH=439	>AT5G21326.1 | Symbols: | Ca2+regulated serine-threonine protein kinase family protein | chr5:7218081-7221743 FORWARD LENGTH=439
17.5119	16.9917	18.6309	18.5879	17.4904	17.4228	18.4062	18.7141				13	3	3	28.4	9.8	9.8	46.438	1.7398e-120	4696500	>AT5G22060.1 | Symbols: ATJ2, J2 | DNAJ homologue 2 | chr5:7303798-7305668 REVERSE LENGTH=419	>AT5G22060.1 | Symbols: ATJ2, J2 | DNAJ homologue 2 | chr5:7303798-7305668 REVERSE LENGTH=419
18.2224	17.7181	19.287	19.4608	17.8833	17.6974	19.1335	19.2689				6	6	6	15.9	15.9	15.9	50.323	4.4972e-15	7412400	>AT5G22330.1 | Symbols: ATTIP49A, RIN1 | P-loop containing nucleoside triphosphate hydrolases superfamily protein | chr5:7391026-7394071 REVERSE LENGTH=458	>AT5G22330.1 | Symbols: ATTIP49A, RIN1 | P-loop containing nucleoside triphosphate hydrolases superfamily protein | chr5:7391026-7394071 REVERSE LENGTH=458
14.5827	14.3196	16.7105	15.3926	14.0515	13.4794	15.1193	14.3161				1	1	1	3.6	3.6	3.6	32.218	0.00038707	774540	>AT5G22650.2 | Symbols: HD2B, HDT02, HDT2, ATHD2B, HDA4, HD2 | histone deacetylase 2B | chr5:7534120-7536054 FORWARD LENGTH=305;>AT5G22650.1 | Symbols: HD2B, HDT02, HDT2, ATHD2B, HDA4, HD2, ATHD2 | histone deacetylase 2B | chr5:7534120-7536054 FORWARD LENGTH=306	>AT5G22650.2 | Symbols: HD2B, HDT02, HDT2, ATHD2B, HDA4, HD2 | histone deacetylase 2B | chr5:7534120-7536054 FORWARD LENGTH=305;>AT5G22650.1 | Symbols: HD2B, HDT02, HDT2, ATHD2B, HDA4, HD2, ATHD2 | histone deacetylase 2B | chr5:7534120-7536054 FORWARD LENGTH=306
15.5955	15.3688	15.4031	15.3603	NaN	16.7928	15.6794	15.5868				2	2	2	2.3	2.3	2.3	112.15	0.00018888	677260	>AT5G22770.3 | Symbols: alpha-ADR | alpha-adaptin | chr5:7579844-7588026 REVERSE LENGTH=1012;>AT5G22770.2 | Symbols: alpha-ADR | alpha-adaptin | chr5:7579844-7588026 REVERSE LENGTH=1012;>AT5G22770.1 | Symbols: alpha-ADR | alpha-adaptin | chr5:7579844-7588026 REVERSE LENGTH=1012;>AT5G22780.1 | Symbols: | Adaptor protein complex AP-2, alpha subunit | chr5:7590100-7597828 REVERSE LENGTH=1013	>AT5G22770.3 | Symbols: alpha-ADR | alpha-adaptin | chr5:7579844-7588026 REVERSE LENGTH=1012;>AT5G22770.2 | Symbols: alpha-ADR | alpha-adaptin | chr5:7579844-7588026 REVERSE LENGTH=1012;>AT5G22770.1 | Symbols: alpha-ADR | alpha-adaptin | chr5:7579844-7588026 REVERSE LENGTH=1012;>AT5G22780.1 | Symbols: | Adaptor protein complex AP-2, alpha subunit | chr5:7590100-7597828 REVERSE LENGTH=1013
18.9627	19.3498	19.2551	19.2984	19.3615	18.8374	19.9569	19.4542				5	5	5	28.2	28.2	28.2	34.353	4.9712e-39	10594000	>AT5G23540.1 | Symbols: | Mov34/MPN/PAD-1 family protein | chr5:7937772-7939339 FORWARD LENGTH=308;>AT5G23540.2 | Symbols: | Mov34/MPN/PAD-1 family protein | chr5:7938109-7939339 FORWARD LENGTH=259	>AT5G23540.1 | Symbols: | Mov34/MPN/PAD-1 family protein | chr5:7937772-7939339 FORWARD LENGTH=308;>AT5G23540.2 | Symbols: | Mov34/MPN/PAD-1 family protein | chr5:7938109-7939339 FORWARD LENGTH=259
18.9937	18.7483	19.7851	20.0485	18.6976	19.0402	19.8658	19.2668				32	3	3	79.5	9.4	9.4	50.606	0	10157000	>AT5G23860.2 | Symbols: TUB8 | tubulin beta 8 | chr5:8042962-8044528 FORWARD LENGTH=449;>AT5G23860.1 | Symbols: TUB8 | tubulin beta 8 | chr5:8042962-8044528 FORWARD LENGTH=449	>AT5G23860.2 | Symbols: TUB8 | tubulin beta 8 | chr5:8042962-8044528 FORWARD LENGTH=449;>AT5G23860.1 | Symbols: TUB8 | tubulin beta 8 | chr5:8042962-8044528 FORWARD LENGTH=449
16.3292	15.0614	14.9743	14.6023	15.3964	15.3428	15.7372	15.8705				3	3	3	13.2	13.2	13.2	35.69	3.0313e-05	648210	>AT5G24020.1 | Symbols: MIND, ARC11, ATMIND1 | septum site-determining protein (MIND) | chr5:8116731-8117711 FORWARD LENGTH=326	>AT5G24020.1 | Symbols: MIND, ARC11, ATMIND1 | septum site-determining protein (MIND) | chr5:8116731-8117711 FORWARD LENGTH=326
20.1134	20.162	20.1923	20.2836	19.9464	20.529	19.8577	19.8038				15	15	15	15.5	15.5	15.5	148.07	3.4557e-54	15558000	>AT5G24710.1 | Symbols: | Transducin/WD40 repeat-like superfamily protein | chr5:8459148-8467920 REVERSE LENGTH=1377	>AT5G24710.1 | Symbols: | Transducin/WD40 repeat-like superfamily protein | chr5:8459148-8467920 REVERSE LENGTH=1377
14.5709	14.6472	14.2392	14.1293	14.3263	14.6266	14.2626	14.8463				1	1	1	2.4	2.4	2.4	69.278	0.0024341	297080	>AT5G25270.1 | Symbols: | Ubiquitin-like superfamily protein | chr5:8757577-8762002 REVERSE LENGTH=658	>AT5G25270.1 | Symbols: | Ubiquitin-like superfamily protein | chr5:8757577-8762002 REVERSE LENGTH=658
17.5063	17.8446	19.004	19.0445	17.3997	17.4127	18.5625	17.5336				2	2	2	6.2	6.2	6.2	39.978	1.6643e-08	4216400	>AT5G25460.1 | Symbols: | Protein of unknown function, DUF642 | chr5:8863430-8865394 FORWARD LENGTH=369;>AT5G11420.1 | Symbols: | Protein of unknown function, DUF642 | chr5:3644655-3646991 FORWARD LENGTH=366	>AT5G25460.1 | Symbols: | Protein of unknown function, DUF642 | chr5:8863430-8865394 FORWARD LENGTH=369;>AT5G11420.1 | Symbols: | Protein of unknown function, DUF642 | chr5:3644655-3646991 FORWARD LENGTH=366
18.8477	18.862	18.5256	18.0359	18.9641	18.9959	19.3112	19.5046				4	4	4	9.1	9.1	9.1	60.182	1.218e-16	8352000	>AT5G25757.1 | Symbols: | RNA polymerase I-associated factor PAF67 | chr5:8965515-8967460 REVERSE LENGTH=514;>AT5G25754.1 | Symbols: | RNA polymerase I-associated factor PAF67 | chr5:8953564-8955511 FORWARD LENGTH=514	>AT5G25757.1 | Symbols: | RNA polymerase I-associated factor PAF67 | chr5:8965515-8967460 REVERSE LENGTH=514;>AT5G25754.1 | Symbols: | RNA polymerase I-associated factor PAF67 | chr5:8953564-8955511 FORWARD LENGTH=514
19.6736	19.7407	21.041	20.7062	20.1483	19.6884	20.9918	20.4849				12	12	12	27.4	27.4	27.4	60.339	2.7403e-42	20294000	>AT5G26360.1 | Symbols: | TCP-1/cpn60 chaperonin family protein | chr5:9255561-9258891 REVERSE LENGTH=555	>AT5G26360.1 | Symbols: | TCP-1/cpn60 chaperonin family protein | chr5:9255561-9258891 REVERSE LENGTH=555
17.5972	17.3118	18.6301	17.8526	17.6575	17.3015	18.6907	18.2195				7	7	7	10.2	10.2	10.2	103.93	5.9791e-26	4601500	>AT5G26860.1 | Symbols: LON_ARA_ARA, LON1 | lon protease 1 | chr5:9451183-9456631 FORWARD LENGTH=940;>AT3G05780.1 | Symbols: LON3 | lon protease 3 | chr3:1714941-1719608 REVERSE LENGTH=924	>AT5G26860.1 | Symbols: LON_ARA_ARA, LON1 | lon protease 1 | chr5:9451183-9456631 FORWARD LENGTH=940
17.1414	17.3523	17.3611	17.3348	17.7085	18.1838	17.4077	18.1721				2	2	2	3.2	3.2	3.2	81.874	2.6609e-09	3223400	>AT5G27640.1 | Symbols: TIF3B1, EIF3B, ATEIF3B-1, EIF3B-1, ATTIF3B1 | translation initiation factor 3B1 | chr5:9781207-9784759 REVERSE LENGTH=712;>AT5G27640.2 | Symbols: TIF3B1, EIF3B, ATEIF3B-1, EIF3B-1, ATTIF3B1 | translation initiation factor 3B1 | chr5:9781207-9784759 REVERSE LENGTH=738;>AT5G25780.1 | Symbols: EIF3B-2, EIF3B, ATEIF3B-2 | eukaryotic translation initiation factor 3B-2 | chr5:89…	>AT5G27640.1 | Symbols: TIF3B1, EIF3B, ATEIF3B-1, EIF3B-1, ATTIF3B1 | translation initiation factor 3B1 | chr5:9781207-9784759 REVERSE LENGTH=712;>AT5G27640.2 | Symbols: TIF3B1, EIF3B, ATEIF3B-1, EIF3B-1, ATTIF3B1 | translation initiation factor 3B1 | chr5:9781207-9784759 REVERSE LENGTH=738;>AT5G25780.1 | Symbols: EIF3B-2, EIF3B, ATEIF3B-2 | eukaryotic translation initiation factor 3B-2 | chr5:89…
17.7466	NaN	19.0718	18.9081	18.0536	18.7962	18.8628	18.4867				1	1	1	9.7	9.7	9.7	14.047	0.00018565	5262100	>AT5G27770.1 | Symbols: | Ribosomal L22e protein family | chr5:9836166-9837113 FORWARD LENGTH=124	>AT5G27770.1 | Symbols: | Ribosomal L22e protein family | chr5:9836166-9837113 FORWARD LENGTH=124
15.0464	14.5053	13.7836	13.3046	16.7378	14.3199	14.4289	14.4719				1	1	1	0.7	0.7	0.7	180.48	0.00022345	388190	>AT5G27970.1 | Symbols: | ARM repeat superfamily protein | chr5:10004720-10015429 FORWARD LENGTH=1630;>AT5G27970.2 | Symbols: | ARM repeat superfamily protein | chr5:10004720-10015619 FORWARD LENGTH=1658	>AT5G27970.1 | Symbols: | ARM repeat superfamily protein | chr5:10004720-10015429 FORWARD LENGTH=1630;>AT5G27970.2 | Symbols: | ARM repeat superfamily protein | chr5:10004720-10015619 FORWARD LENGTH=1658
15.4001	NaN	16.2664	15.3314	15.7636	15.3996	15.8633	15.7138				16	13	1	28.4	24.2	2.7	73.628	4.6343e-102	710310	>AT5G28540.1 | Symbols: BIP1 | heat shock protein 70 (Hsp 70) family protein | chr5:10540665-10543274 REVERSE LENGTH=669;>AT1G09080.2 | Symbols: BIP3 | Heat shock protein 70 (Hsp 70) family protein | chr1:2929268-2931804 REVERSE LENGTH=665;>AT1G09080.1 | Symbols: BIP3 | Heat shock protein 70 (Hsp 70) family protein | chr1:2929268-2931804 REVERSE LENGTH=675	>AT5G28540.1 | Symbols: BIP1 | heat shock protein 70 (Hsp 70) family protein | chr5:10540665-10543274 REVERSE LENGTH=669
21.7715	22.0949	20.2481	20.3386	21.5992	21.5563	20.2664	20.6561				13	13	13	39.1	39.1	39.1	58.386	5.1037e-69	26513000	>AT5G35360.1 | Symbols: CAC2 | acetyl Co-enzyme a carboxylase biotin carboxylase subunit | chr5:13584300-13588268 FORWARD LENGTH=537;>AT5G35360.3 | Symbols: CAC2 | acetyl Co-enzyme a carboxylase biotin carboxylase subunit | chr5:13584300-13588163 FORWARD LENGTH=555;>AT5G35360.2 | Symbols: CAC2 | acetyl Co-enzyme a carboxylase biotin carboxylase subunit | chr5:13584300-13587827 FORWARD LENGTH=499	>AT5G35360.1 | Symbols: CAC2 | acetyl Co-enzyme a carboxylase biotin carboxylase subunit | chr5:13584300-13588268 FORWARD LENGTH=537;>AT5G35360.3 | Symbols: CAC2 | acetyl Co-enzyme a carboxylase biotin carboxylase subunit | chr5:13584300-13588163 FORWARD LENGTH=555;>AT5G35360.2 | Symbols: CAC2 | acetyl Co-enzyme a carboxylase biotin carboxylase subunit | chr5:13584300-13587827 FORWARD LENGTH=499
17.2945	17.5077	16.3848	16.2592	17.1863	17.6143	16.9028	16.4038				4	4	4	9.5	9.5	9.5	86.737	2.2632e-06	1654700	>AT5G35430.1 | Symbols: | Tetratricopeptide repeat (TPR)-like superfamily protein | chr5:13662077-13665735 FORWARD LENGTH=786	>AT5G35430.1 | Symbols: | Tetratricopeptide repeat (TPR)-like superfamily protein | chr5:13662077-13665735 FORWARD LENGTH=786
19.8842	20.0666	19.7755	19.7642	19.6558	19.4107	19.9644	19.9177				10	10	10	17.7	17.7	17.7	81.181	5.6951e-69	12179000	>AT5G37510.1 | Symbols: EMB1467, CI76 | NADH-ubiquinone dehydrogenase, mitochondrial, putative | chr5:14897490-14900352 FORWARD LENGTH=745;>AT5G37510.2 | Symbols: EMB1467, CI76 | NADH-ubiquinone dehydrogenase, mitochondrial, putative | chr5:14897490-14900447 FORWARD LENGTH=748	>AT5G37510.1 | Symbols: EMB1467, CI76 | NADH-ubiquinone dehydrogenase, mitochondrial, putative | chr5:14897490-14900352 FORWARD LENGTH=745;>AT5G37510.2 | Symbols: EMB1467, CI76 | NADH-ubiquinone dehydrogenase, mitochondrial, putative | chr5:14897490-14900447 FORWARD LENGTH=748
14.7748	15.0151	14.5817	14.9848	14.4439	14.4989	15.1954	14.7383				2	2	2	17.4	17.4	17.4	17.479	2.9927e-06	418510	>AT5G39340.1 | Symbols: AHP3, ATHP2 | histidine-containing phosphotransmitter 3 | chr5:15748941-15750248 FORWARD LENGTH=155	>AT5G39340.1 | Symbols: AHP3, ATHP2 | histidine-containing phosphotransmitter 3 | chr5:15748941-15750248 FORWARD LENGTH=155
NaN	18.4669	18.2292	17.9487	18.0652	18.0572	18.2481	18.6087				4	4	4	7.8	7.8	7.8	62.397	7.6666e-08	4077600	>AT5G41950.1 | Symbols: | Tetratricopeptide repeat (TPR)-like superfamily protein | chr5:16785825-16789360 FORWARD LENGTH=565	>AT5G41950.1 | Symbols: | Tetratricopeptide repeat (TPR)-like superfamily protein | chr5:16785825-16789360 FORWARD LENGTH=565
17.6	17.6044	17.8528	17.4524	17.8567	17.4701	17.2931	17.4535				2	2	2	3.8	3.8	3.8	92.553	6.906e-08	2639600	>AT5G42220.1 | Symbols: | Ubiquitin-like superfamily protein | chr5:16872962-16877455 FORWARD LENGTH=879	>AT5G42220.1 | Symbols: | Ubiquitin-like superfamily protein | chr5:16872962-16877455 FORWARD LENGTH=879
16.9092	16.8198	16.4981	15.7742	18.2057	16.4022	17.4115	17.7434				6	6	6	5.7	5.7	5.7	187.62	9.1097e-13	2125100	>AT5G42950.1 | Symbols: | GYF domain-containing protein | chr5:17224436-17231044 FORWARD LENGTH=1714	>AT5G42950.1 | Symbols: | GYF domain-containing protein | chr5:17224436-17231044 FORWARD LENGTH=1714
16.8506	17.1666	17.6437	17.451	17.0905	NaN	17.615	17.7284				2	2	2	24.6	24.6	24.6	13.109	5.3696e-17	2638400	>AT5G42980.1 | Symbols: ATTRX3, ATH3, ATTRXH3, TRXH3, TRX3 | thioredoxin 3 | chr5:17242772-17243718 FORWARD LENGTH=118	>AT5G42980.1 | Symbols: ATTRX3, ATH3, ATTRXH3, TRXH3, TRX3 | thioredoxin 3 | chr5:17242772-17243718 FORWARD LENGTH=118
16.9596	15.9987	14.8343	13.449	17.4875	15.6258	15.1452	16.633				21	20	2	58.6	55.6	6.3	44.816	2.3769e-106	1317400	>AT5G43010.1 | Symbols: RPT4A | regulatory particle triple-A ATPase 4A | chr5:17248563-17251014 REVERSE LENGTH=399	>AT5G43010.1 | Symbols: RPT4A | regulatory particle triple-A ATPase 4A | chr5:17248563-17251014 REVERSE LENGTH=399
23.5234	23.5092	23.493	23.7458	23.377	23.5203	24.1169	23.7347				34	12	7	85.4	40.8	21.8	49.823	0	210720000	>AT5G44340.1 | Symbols: TUB4 | tubulin beta chain 4 | chr5:17859442-17860994 REVERSE LENGTH=444	>AT5G44340.1 | Symbols: TUB4 | tubulin beta chain 4 | chr5:17859442-17860994 REVERSE LENGTH=444
14.7102	13.8781	13.9268	13.1	14.8713	14.7815	14.2359	13.808				1	1	1	0.7	0.7	0.7	181.21	0.0015808	240450	>AT5G47690.1 | Symbols: | binding | chr5:19317899-19327014 FORWARD LENGTH=1605;>AT5G47690.2 | Symbols: | binding | chr5:19317899-19327014 FORWARD LENGTH=1606;>AT5G47690.3 | Symbols: | binding | chr5:19317899-19327014 FORWARD LENGTH=1607	>AT5G47690.1 | Symbols: | binding | chr5:19317899-19327014 FORWARD LENGTH=1605;>AT5G47690.2 | Symbols: | binding | chr5:19317899-19327014 FORWARD LENGTH=1606;>AT5G47690.3 | Symbols: | binding | chr5:19317899-19327014 FORWARD LENGTH=1607
16.3517	15.6252	17.0263	17.5593	15.9182	15.8605	16.4089	15.9561				1	1	1	4.2	4.2	4.2	49.437	5.4013e-09	1255000	>AT5G48030.1 | Symbols: GFA2 | gametophytic factor 2 | chr5:19466298-19469753 REVERSE LENGTH=456	>AT5G48030.1 | Symbols: GFA2 | gametophytic factor 2 | chr5:19466298-19469753 REVERSE LENGTH=456
17.3053	17.2218	18.4926	17.4735	17.3734	18.6266	17.7224	17.4392				3	3	3	4.9	4.9	4.9	82.747	4.6765e-07	3073600	>AT5G49830.1 | Symbols: EXO84B | exocyst complex component 84B | chr5:20250803-20254766 REVERSE LENGTH=752;>AT5G49830.3 | Symbols: EXO84B | exocyst complex component 84B | chr5:20250803-20254766 REVERSE LENGTH=783;>AT5G49830.2 | Symbols: EXO84B | exocyst complex component 84B | chr5:20250803-20254766 REVERSE LENGTH=814	>AT5G49830.1 | Symbols: EXO84B | exocyst complex component 84B | chr5:20250803-20254766 REVERSE LENGTH=752;>AT5G49830.3 | Symbols: EXO84B | exocyst complex component 84B | chr5:20250803-20254766 REVERSE LENGTH=783;>AT5G49830.2 | Symbols: EXO84B | exocyst complex component 84B | chr5:20250803-20254766 REVERSE LENGTH=814
13.7516	13.7594	13.1593	12.6145	15.6233	13.6961	12.9042	13.5121				1	1	1	0.6	0.6	0.6	206.73	0.0021427	184850	>AT5G51200.1 | Symbols: | Protein of unknown function (DUF3414) | chr5:20804926-20819408 FORWARD LENGTH=1838	>AT5G51200.1 | Symbols: | Protein of unknown function (DUF3414) | chr5:20804926-20819408 FORWARD LENGTH=1838
18.0072	17.4371	17.9221	17.6532	19.0586	18.5227	17.9734	17.2121				4	4	4	7.1	7.1	7.1	92.258	1.5841e-23	3628600	>AT5G51430.1 | Symbols: EYE | conserved oligomeric Golgi complex component-related / COG complex component-related | chr5:20887044-20890795 REVERSE LENGTH=836	>AT5G51430.1 | Symbols: EYE | conserved oligomeric Golgi complex component-related / COG complex component-related | chr5:20887044-20890795 REVERSE LENGTH=836
19.0932	19.5213	19.9123	19.4707	19.6991	18.7998	19.824	19.5071				6	6	6	20.1	20.1	20.1	32.829	2.3797e-13	10231000	>AT5G52470.1 | Symbols: FIB1, FBR1, ATFIB1, ATFBR1, SKIP7 | fibrillarin 1 | chr5:21294290-21296509 FORWARD LENGTH=308;>AT4G25630.1 | Symbols: FIB2, ATFIB2 | fibrillarin 2 | chr4:13074239-13076205 FORWARD LENGTH=320;>AT5G52470.2 | Symbols: FIB1, FBR1, ATFIB1, ATFBR1, SKIP7 | fibrillarin 1 | chr5:21294290-21296409 FORWARD LENGTH=273;>AT5G52490.1 | Symbols: | Fibrillarin family protein | chr5:212988…	>AT5G52470.1 | Symbols: FIB1, FBR1, ATFIB1, ATFBR1, SKIP7 | fibrillarin 1 | chr5:21294290-21296509 FORWARD LENGTH=308;>AT4G25630.1 | Symbols: FIB2, ATFIB2 | fibrillarin 2 | chr4:13074239-13076205 FORWARD LENGTH=320;>AT5G52470.2 | Symbols: FIB1, FBR1, ATFIB1, ATFBR1, SKIP7 | fibrillarin 1 | chr5:21294290-21296409 FORWARD LENGTH=273
18.844	19.0429	19.9774	19.9286	18.2583	18.4892	19.4617	19.5618				5	5	5	37.3	37.3	37.3	19.179	9.7421e-15	9563500	>AT5G52840.1 | Symbols: | NADH-ubiquinone oxidoreductase-related | chr5:21413718-21414794 FORWARD LENGTH=169	>AT5G52840.1 | Symbols: | NADH-ubiquinone oxidoreductase-related | chr5:21413718-21414794 FORWARD LENGTH=169
16.9974	17.6623	18.5353	17.3755	17.4961	18.1956	17.9593	17.5521				4	4	4	4.9	4.9	4.9	96.258	8.6189e-11	2558600	>AT5G53480.1 | Symbols: | ARM repeat superfamily protein | chr5:21714016-21716709 FORWARD LENGTH=870	>AT5G53480.1 | Symbols: | ARM repeat superfamily protein | chr5:21714016-21716709 FORWARD LENGTH=870
17.3001	17.7271	18.0372	18.6447	17.5608	18.9674	18.7552	18.7008				3	3	3	8.3	8.3	8.3	45.564	8.6199e-15	5410200	>AT5G55280.1 | Symbols: FTSZ1-1, ATFTSZ1-1, CPFTSZ | homolog of bacterial cytokinesis Z-ring protein FTSZ 1-1 | chr5:22420740-22422527 REVERSE LENGTH=433	>AT5G55280.1 | Symbols: FTSZ1-1, ATFTSZ1-1, CPFTSZ | homolog of bacterial cytokinesis Z-ring protein FTSZ 1-1 | chr5:22420740-22422527 REVERSE LENGTH=433
20.8531	21.2117	22.2604	22.089	20.7938	21.4048	21.7863	21.6508				13	13	13	22.5	22.5	22.5	80.063	7.173e-70	46104000	>AT5G56030.1 | Symbols: HSP81-2, ERD8, HSP90.2, AtHsp90.2 | heat shock protein 81-2 | chr5:22686923-22689433 FORWARD LENGTH=699;>AT5G56010.1 | Symbols: HSP81-3, Hsp81.3, AtHsp90-3, AtHsp90.3 | heat shock protein 81-3 | chr5:22681410-22683911 FORWARD LENGTH=699;>AT5G56030.2 | Symbols: HSP81-2 | heat shock protein 81-2 | chr5:22686923-22689433 FORWARD LENGTH=728;>AT5G56000.1 | Symbols: Hsp81.4, AtH…	>AT5G56030.1 | Symbols: HSP81-2, ERD8, HSP90.2, AtHsp90.2 | heat shock protein 81-2 | chr5:22686923-22689433 FORWARD LENGTH=699;>AT5G56010.1 | Symbols: HSP81-3, Hsp81.3, AtHsp90-3, AtHsp90.3 | heat shock protein 81-3 | chr5:22681410-22683911 FORWARD LENGTH=699;>AT5G56030.2 | Symbols: HSP81-2 | heat shock protein 81-2 | chr5:22686923-22689433 FORWARD LENGTH=728;>AT5G56000.1 | Symbols: Hsp81.4, AtH…
13.7856	14.2742	13.8539	NaN	13.5041	13.6811	14.7136	13.7679				7	2	2	14.4	3.7	3.7	63.324	5.2424e-27	216450	>AT5G56500.2 | Symbols: | TCP-1/cpn60 chaperonin family protein | chr5:22874058-22876966 FORWARD LENGTH=597;>AT5G56500.1 | Symbols: | TCP-1/cpn60 chaperonin family protein | chr5:22874058-22876966 FORWARD LENGTH=597	>AT5G56500.2 | Symbols: | TCP-1/cpn60 chaperonin family protein | chr5:22874058-22876966 FORWARD LENGTH=597;>AT5G56500.1 | Symbols: | TCP-1/cpn60 chaperonin family protein | chr5:22874058-22876966 FORWARD LENGTH=597
NaN	15.3488	NaN	NaN	15.3263	15.1856	14.0004	14.201				1	1	1	7.5	7.5	7.5	22.543	4.5033e-08	217530	>AT5G58060.1 | Symbols: YKT61, ATYKT61, ATGP1 | SNARE-like superfamily protein | chr5:23498277-23500128 FORWARD LENGTH=199;>AT5G58060.2 | Symbols: YKT61, ATYKT61, ATGP1 | SNARE-like superfamily protein | chr5:23498277-23500128 FORWARD LENGTH=221	>AT5G58060.1 | Symbols: YKT61, ATYKT61, ATGP1 | SNARE-like superfamily protein | chr5:23498277-23500128 FORWARD LENGTH=199;>AT5G58060.2 | Symbols: YKT61, ATYKT61, ATGP1 | SNARE-like superfamily protein | chr5:23498277-23500128 FORWARD LENGTH=221
20.1289	20.1831	20.7684	21.1246	20.151	20.3718	20.9206	20.8257				12	11	11	36.8	33.8	33.8	45.751	7.0805e-40	25897000	>AT5G58290.1 | Symbols: RPT3 | regulatory particle triple-A ATPase 3 | chr5:23569155-23571116 FORWARD LENGTH=408	>AT5G58290.1 | Symbols: RPT3 | regulatory particle triple-A ATPase 3 | chr5:23569155-23571116 FORWARD LENGTH=408
16.5283	16.5639	17.6883	16.4624	17.1263	17.0662	17.4709	16.6851				5	5	5	2.8	2.8	2.8	208.74	1.4211e-11	1946600	>AT5G58410.1 | Symbols: | HEAT/U-box domain-containing protein | chr5:23609663-23617343 FORWARD LENGTH=1873	>AT5G58410.1 | Symbols: | HEAT/U-box domain-containing protein | chr5:23609663-23617343 FORWARD LENGTH=1873
20.5124	20.6321	20.4127	20.5932	20.1417	19.7581	20.1272	20.18				9	9	9	18.3	18.3	18.3	66.885	8.8225e-72	16808000	>AT5G60790.1 | Symbols: ATGCN1, GCN1 | ABC transporter family protein | chr5:24453760-24455767 REVERSE LENGTH=595	>AT5G60790.1 | Symbols: ATGCN1, GCN1 | ABC transporter family protein | chr5:24453760-24455767 REVERSE LENGTH=595
17.1981	16.8962	18.8023	18.7597	17.4316	17.8984	18.7729	19.0054				5	5	5	9.5	9.5	9.5	72.89	9.1065e-14	5140400	>AT5G62190.1 | Symbols: PRH75 | DEAD box RNA helicase (PRH75) | chr5:24980542-24983879 REVERSE LENGTH=671	>AT5G62190.1 | Symbols: PRH75 | DEAD box RNA helicase (PRH75) | chr5:24980542-24983879 REVERSE LENGTH=671
23.5496	24.0838	24.2572	24.6673	23.386	23.4468	24.3077	24.3467				35	35	6	82	82	17.8	50.733	0	248540000	>AT5G62700.1 | Symbols: TUB3 | tubulin beta chain 3 | chr5:25184501-25186426 FORWARD LENGTH=450;>AT5G62690.1 | Symbols: TUB2 | tubulin beta chain 2 | chr5:25181560-25183501 FORWARD LENGTH=450	>AT5G62700.1 | Symbols: TUB3 | tubulin beta chain 3 | chr5:25184501-25186426 FORWARD LENGTH=450;>AT5G62690.1 | Symbols: TUB2 | tubulin beta chain 2 | chr5:25181560-25183501 FORWARD LENGTH=450
19.7237	19.7273	20.6847	21.1171	20.381	20.4963	21.5107	20.4826				7	7	7	24.8	24.8	24.8	31.431	7.4397e-36	24412000	>AT5G62740.1 | Symbols: HIR1, ATHIR1 | SPFH/Band 7/PHB domain-containing membrane-associated protein family | chr5:25201320-25202535 FORWARD LENGTH=286;>AT3G01290.1 | Symbols: | SPFH/Band 7/PHB domain-containing membrane-associated protein family | chr3:88252-89356 REVERSE LENGTH=285	>AT5G62740.1 | Symbols: HIR1, ATHIR1 | SPFH/Band 7/PHB domain-containing membrane-associated protein family | chr5:25201320-25202535 FORWARD LENGTH=286
17.8895	17.7225	17.9723	18.1296	17.637	18.2807	17.8279	18.5566				3	3	3	9.1	9.1	9.1	50.295	2.4734e-15	3412800	>AT5G65720.1 | Symbols: ATNIFS1, NIFS1, NFS1, ATNFS1 | nitrogen fixation S (NIFS)-like 1 | chr5:26296349-26297710 FORWARD LENGTH=453;>AT5G65720.2 | Symbols: ATNIFS1, NIFS1, NFS1, ATNFS1 | nitrogen fixation S (NIFS)-like 1 | chr5:26296733-26297710 FORWARD LENGTH=325	>AT5G65720.1 | Symbols: ATNIFS1, NIFS1, NFS1, ATNFS1 | nitrogen fixation S (NIFS)-like 1 | chr5:26296349-26297710 FORWARD LENGTH=453;>AT5G65720.2 | Symbols: ATNIFS1, NIFS1, NFS1, ATNFS1 | nitrogen fixation S (NIFS)-like 1 | chr5:26296733-26297710 FORWARD LENGTH=325
21.3489	21.7225	20.8319	22.0107	21.11	18.9072	21.7637	21.1248				1	1	1	1.6	1.6	1.6	48.931	2.2979e-05	33272000	>AT5G66470.1 | Symbols: | RNA binding;GTP binding | chr5:26541986-26544302 REVERSE LENGTH=427	>AT5G66470.1 | Symbols: | RNA binding;GTP binding | chr5:26541986-26544302 REVERSE LENGTH=427
16.9011	16.2218	18.5212	19.9086	15.3253	16.7978	19.4277	18.3269				6	6	6	16.8	16.8	16.8	52.113	1.0199e-19	5215800	>AT5G67630.1 | Symbols: | P-loop containing nucleoside triphosphate hydrolases superfamily protein | chr5:26967535-26969306 REVERSE LENGTH=469;>AT3G49830.1 | Symbols: | P-loop containing nucleoside triphosphate hydrolases superfamily protein | chr3:18482383-18483940 FORWARD LENGTH=473	>AT5G67630.1 | Symbols: | P-loop containing nucleoside triphosphate hydrolases superfamily protein | chr5:26967535-26969306 REVERSE LENGTH=469
17.1362	18.0406	18.7216	18.8994	17.23	NaN	18.5086	18.7833				2	2	2	12.6	12.6	12.6	22.687	8.5108e-15	5663400	>ATMG00070.1 | Symbols: NAD9 | NADH dehydrogenase subunit 9 | chrM:23663-24235 REVERSE LENGTH=190	>ATMG00070.1 | Symbols: NAD9 | NADH dehydrogenase subunit 9 | chrM:23663-24235 REVERSE LENGTH=190
17.8398	18.1813	18.8365	18.112	18.1573	NaN	19.1833	18.8594				3	3	3	8.9	8.9	8.9	44.577	3.5676e-21	5537200	>ATMG00510.1 | Symbols: NAD7 | NADH dehydrogenase subunit 7 | chrM:132071-138153 FORWARD LENGTH=394	>ATMG00510.1 | Symbols: NAD7 | NADH dehydrogenase subunit 7 | chrM:132071-138153 FORWARD LENGTH=394
NaN	19.3205	20.1981	19.9522	17.7165	20.2151	19.3544	18.9139	+	+		1	1	1	0	0	0	68.036	0.030685	8229500	REV__>AT2G01730.1 | Symbols: ATCPSF73-II, EDA26, CPSF73-II | cleavage and polyadenylation specificity factor 73 kDa subunit-II | chr2:320597-323845 FORWARD LENGTH=613	REV__>AT2G01730.1 | Symbols: ATCPSF73-II, EDA26, CPSF73-II | cleavage and polyadenylation specificity factor 73 kDa subunit-II | chr2:320597-323845 FORWARD LENGTH=613
19.6991	20.4071	20.8297	21.1809	19.0522	20.1668	20.1182	20.1814		+		1	1	1	0	0	0	77.599	0.0068173	40672000	REV__>AT3G08870.1 | Symbols: | Concanavalin A-like lectin protein kinase family protein | chr3:2700500-2702581 REVERSE LENGTH=693	REV__>AT3G08870.1 | Symbols: | Concanavalin A-like lectin protein kinase family protein | chr3:2700500-2702581 REVERSE LENGTH=693

## Sheet: LFQ ΔSMXL7 after imputation
LFQ intensity ΔSMXL7 MOCK log2	LFQ intensity ΔSMXL7 MOCK log2	LFQ intensity ΔSMXL7 MOCK log2	LFQ intensity ΔSMXL7 MOCK log2	LFQ intensity ΔSMXL7 rac-GR24 log2	LFQ intensity ΔSMXL7 rac-GR24 log2	LFQ intensity ΔSMXL7 rac-GR24 log2	LFQ intensity ΔSMXL7 rac-GR24 log2	C: Only identified by site	C: Reverse	C: Contaminant	N: Peptides	N: Razor + unique peptides	N: Unique peptides	N: Sequence coverage [%]	N: Unique + razor sequence coverage [%]	N: Unique sequence coverage [%]	N: Mol. weight [kDa]	N: PEP	N: Intensity	T: Protein IDs	T: Majority protein IDs
16.1937	16.4055	18.1375	17.5543	18.4333	15.9591	17.6168	17.5588				3	3	3	25.8	25.8	25.8	16.543	2.3334e-06	3219900	>AT1G01470.1 | Symbols: LEA14, LSR3 | Late embryogenesis abundant protein | chr1:172295-172826 REVERSE LENGTH=151	>AT1G01470.1 | Symbols: LEA14, LSR3 | Late embryogenesis abundant protein | chr1:172295-172826 REVERSE LENGTH=151
19.988	20.6621	19.9841	20.1689	20.5378	20.6409	19.7775	20.0984				10	10	10	5.8	5.8	5.8	263.76	3.6437e-53	16789000	>AT1G02080.2 | Symbols: | transcription regulators | chr1:373694-386682 FORWARD LENGTH=2377;>AT1G02080.1 | Symbols: | transcription regulators | chr1:373335-386682 FORWARD LENGTH=2431	>AT1G02080.2 | Symbols: | transcription regulators | chr1:373694-386682 FORWARD LENGTH=2377;>AT1G02080.1 | Symbols: | transcription regulators | chr1:373335-386682 FORWARD LENGTH=2431
16.6331	16.631	14.0282	13.6187	16.0678	16.1193	16.4004	17.2896				2	2	2	15.9	15.9	15.9	24.606	0.00028601	1176300	>AT1G02780.1 | Symbols: emb2386 | Ribosomal protein L19e family protein | chr1:608120-609391 REVERSE LENGTH=214;>AT4G02230.1 | Symbols: | Ribosomal protein L19e family protein | chr4:979391-980640 REVERSE LENGTH=208;>AT3G16780.1 | Symbols: | Ribosomal protein L19e family protein | chr3:5708982-5710249 FORWARD LENGTH=209	>AT1G02780.1 | Symbols: emb2386 | Ribosomal protein L19e family protein | chr1:608120-609391 REVERSE LENGTH=214;>AT4G02230.1 | Symbols: | Ribosomal protein L19e family protein | chr4:979391-980640 REVERSE LENGTH=208;>AT3G16780.1 | Symbols: | Ribosomal protein L19e family protein | chr3:5708982-5710249 FORWARD LENGTH=209
16.4584	18.2199	17.5097	16.8263	16.4428	17.3873	17.2523	17.5174				2	2	2	20.5	20.5	20.5	17.058	1.0174e-05	2106400	>AT1G04270.2 | Symbols: RPS15 | cytosolic ribosomal protein S15 | chr1:1141852-1142960 REVERSE LENGTH=151;>AT5G09510.1 | Symbols: | Ribosomal protein S19 family protein | chr5:2955698-2956554 REVERSE LENGTH=152;>AT1G04270.1 | Symbols: RPS15 | cytosolic ribosomal protein S15 | chr1:1141852-1142960 REVERSE LENGTH=152;>AT5G09500.1 | Symbols: | Ribosomal protein S19 family protein | chr5:2954044-2954…	>AT1G04270.2 | Symbols: RPS15 | cytosolic ribosomal protein S15 | chr1:1141852-1142960 REVERSE LENGTH=151;>AT5G09510.1 | Symbols: | Ribosomal protein S19 family protein | chr5:2955698-2956554 REVERSE LENGTH=152;>AT1G04270.1 | Symbols: RPS15 | cytosolic ribosomal protein S15 | chr1:1141852-1142960 REVERSE LENGTH=152;>AT5G09500.1 | Symbols: | Ribosomal protein S19 family protein | chr5:2954044-2954…
18.2277	18.1701	18.5021	17.9745	17.9237	18.4459	17.5967	18.2487				2	2	2	22.4	22.4	22.4	13.406	2.9344e-06	3782400	>AT3G04400.2 | Symbols: emb2171 | Ribosomal protein L14p/L23e family protein | chr3:1167611-1168308 FORWARD LENGTH=125;>AT3G04400.1 | Symbols: emb2171 | Ribosomal protein L14p/L23e family protein | chr3:1167339-1168308 FORWARD LENGTH=140;>AT2G33370.1 | Symbols: | Ribosomal protein L14p/L23e family protein | chr2:14143718-14144644 REVERSE LENGTH=140;>AT1G04480.1 | Symbols: | Ribosomal protein L14p…	>AT3G04400.2 | Symbols: emb2171 | Ribosomal protein L14p/L23e family protein | chr3:1167611-1168308 FORWARD LENGTH=125;>AT3G04400.1 | Symbols: emb2171 | Ribosomal protein L14p/L23e family protein | chr3:1167339-1168308 FORWARD LENGTH=140;>AT2G33370.1 | Symbols: | Ribosomal protein L14p/L23e family protein | chr2:14143718-14144644 REVERSE LENGTH=140;>AT1G04480.1 | Symbols: | Ribosomal protein L14p…
17.7314	17.3982	18.8874	18.512	17.7901	18.2349	18.511	18.4731				4	3	3	4.4	3	3	108.86	2.8414e-10	4854100	>AT1G04810.1 | Symbols: | 26S proteasome regulatory complex, non-ATPase subcomplex, Rpn2/Psmd1 subunit | chr1:1350304-1355261 FORWARD LENGTH=1001	>AT1G04810.1 | Symbols: | 26S proteasome regulatory complex, non-ATPase subcomplex, Rpn2/Psmd1 subunit | chr1:1350304-1355261 FORWARD LENGTH=1001
21.0688	20.4398	21.0405	21.2436	20.5898	21.1373	21.562	21.5809				34	34	1	76.2	76.2	3.1	49.54	0	32509000	>AT1G50010.1 | Symbols: TUA2 | tubulin alpha-2 chain | chr1:18517737-18519729 FORWARD LENGTH=450;>AT1G04820.1 | Symbols: TUA4, TOR2 | tubulin alpha-4 chain | chr1:1356421-1358266 REVERSE LENGTH=450	>AT1G50010.1 | Symbols: TUA2 | tubulin alpha-2 chain | chr1:18517737-18519729 FORWARD LENGTH=450;>AT1G04820.1 | Symbols: TUA4, TOR2 | tubulin alpha-4 chain | chr1:1356421-1358266 REVERSE LENGTH=450
18.3281	17.6677	17.9896	18.2771	17.4185	18.026	17.4487	18.1137				6	6	6	6.8	6.8	6.8	110.44	2.8376e-13	3530800	>AT1G06220.2 | Symbols: MEE5 | Ribosomal protein S5/Elongation factor G/III/V family protein | chr1:1900524-1904583 FORWARD LENGTH=987;>AT1G06220.1 | Symbols: MEE5, CLO, GFA1 | Ribosomal protein S5/Elongation factor G/III/V family protein | chr1:1900524-1904583 FORWARD LENGTH=987;>AT5G25230.1 | Symbols: | Ribosomal protein S5/Elongation factor G/III/V family protein | chr5:8739709-8743594 FORWARD…	>AT1G06220.2 | Symbols: MEE5 | Ribosomal protein S5/Elongation factor G/III/V family protein | chr1:1900524-1904583 FORWARD LENGTH=987;>AT1G06220.1 | Symbols: MEE5, CLO, GFA1 | Ribosomal protein S5/Elongation factor G/III/V family protein | chr1:1900524-1904583 FORWARD LENGTH=987;>AT5G25230.1 | Symbols: | Ribosomal protein S5/Elongation factor G/III/V family protein | chr5:8739709-8743594 FORWARD…
17.7055	17.6277	20.2738	16.7793	17.3848	17.0735	13.8297	13.9905				3	3	3	29.1	29.1	29.1	11.409	2.83e-08	2760600	>AT5G59970.1 | Symbols: | Histone superfamily protein | chr5:24146352-24146663 REVERSE LENGTH=103;>AT5G59690.1 | Symbols: | Histone superfamily protein | chr5:24051649-24051960 FORWARD LENGTH=103;>AT3G53730.1 | Symbols: | Histone superfamily protein | chr3:19912659-19912970 REVERSE LENGTH=103;>AT3G46320.1 | Symbols: | Histone superfamily protein | chr3:17020043-17020354 REVERSE LENGTH=103;>AT3G45…	>AT5G59970.1 | Symbols: | Histone superfamily protein | chr5:24146352-24146663 REVERSE LENGTH=103;>AT5G59690.1 | Symbols: | Histone superfamily protein | chr5:24051649-24051960 FORWARD LENGTH=103;>AT3G53730.1 | Symbols: | Histone superfamily protein | chr3:19912659-19912970 REVERSE LENGTH=103;>AT3G46320.1 | Symbols: | Histone superfamily protein | chr3:17020043-17020354 REVERSE LENGTH=103;>AT3G45…
14.1084	13.9707	16.6978	13.6682	14.3276	15.7076	13.9607	14.4881				2	2	2	16.7	16.7	16.7	14.544	0.00022296	447620	>AT5G02570.1 | Symbols: | Histone superfamily protein | chr5:576742-577140 REVERSE LENGTH=132;>AT3G53650.1 | Symbols: | Histone superfamily protein | chr3:19889358-19889774 FORWARD LENGTH=138;>AT2G37470.1 | Symbols: | Histone superfamily protein | chr2:15736832-15737248 FORWARD LENGTH=138;>AT5G22880.1 | Symbols: H2B, HTB2 | histone B2 | chr5:7652130-7652567 REVERSE LENGTH=145;>AT3G46030.1 | Symbo…	>AT5G02570.1 | Symbols: | Histone superfamily protein | chr5:576742-577140 REVERSE LENGTH=132;>AT3G53650.1 | Symbols: | Histone superfamily protein | chr3:19889358-19889774 FORWARD LENGTH=138;>AT2G37470.1 | Symbols: | Histone superfamily protein | chr2:15736832-15737248 FORWARD LENGTH=138;>AT5G22880.1 | Symbols: H2B, HTB2 | histone B2 | chr5:7652130-7652567 REVERSE LENGTH=145;>AT3G46030.1 | Symbo…
25.4251	25.2238	25.131	25.0945	25.2463	25.1292	25.2947	25.3724				24	24	24	47.9	47.9	47.9	49.502	1.1295e-104	636360000	>AT5G60390.3 | Symbols: | GTP binding Elongation factor Tu family protein | chr5:24289226-24290675 FORWARD LENGTH=449;>AT5G60390.1 | Symbols: | GTP binding Elongation factor Tu family protein | chr5:24289226-24290675 FORWARD LENGTH=449;>AT1G07940.2 | Symbols: | GTP binding Elongation factor Tu family protein | chr1:2463350-2464792 REVERSE LENGTH=449;>AT1G07940.1 | Symbols: | GTP binding Elongatio…	>AT5G60390.3 | Symbols: | GTP binding Elongation factor Tu family protein | chr5:24289226-24290675 FORWARD LENGTH=449;>AT5G60390.1 | Symbols: | GTP binding Elongation factor Tu family protein | chr5:24289226-24290675 FORWARD LENGTH=449;>AT1G07940.2 | Symbols: | GTP binding Elongation factor Tu family protein | chr1:2463350-2464792 REVERSE LENGTH=449;>AT1G07940.1 | Symbols: | GTP binding Elongatio…
14.8951	15.0834	16.0006	16.1914	15.6981	16.861	15.9765	15.2066				1	1	1	1.3	1.3	1.3	99.165	0.00019388	763440	>AT1G10290.1 | Symbols: ADL6, DRP2A | dynamin-like protein 6 | chr1:3370774-3377120 FORWARD LENGTH=914;>AT1G59610.1 | Symbols: ADL3, CF1, DRP2B, DL3 | dynamin-like 3 | chr1:21893413-21900780 FORWARD LENGTH=920	>AT1G10290.1 | Symbols: ADL6, DRP2A | dynamin-like protein 6 | chr1:3370774-3377120 FORWARD LENGTH=914;>AT1G59610.1 | Symbols: ADL3, CF1, DRP2B, DL3 | dynamin-like 3 | chr1:21893413-21900780 FORWARD LENGTH=920
17.2948	15.5869	15.4179	14.9793	17.0133	16.2941	16.2063	15.7869				2	2	2	2.1	2.1	2.1	114.95	2.6484e-05	880960	>AT3G57940.2 | Symbols: | Domain of unknown function (DUF1726);Putative ATPase (DUF699) | chr3:21449560-21455834 FORWARD LENGTH=1023;>AT3G57940.1 | Symbols: | Domain of unknown function (DUF1726);Putative ATPase (DUF699) | chr3:21449560-21455834 FORWARD LENGTH=1028;>AT1G10490.1 | Symbols: | Domain of unknown function (DUF1726);Putative ATPase (DUF699) | chr1:3453589-3459925 FORWARD LENGTH=1028	>AT3G57940.2 | Symbols: | Domain of unknown function (DUF1726);Putative ATPase (DUF699) | chr3:21449560-21455834 FORWARD LENGTH=1023;>AT3G57940.1 | Symbols: | Domain of unknown function (DUF1726);Putative ATPase (DUF699) | chr3:21449560-21455834 FORWARD LENGTH=1028;>AT1G10490.1 | Symbols: | Domain of unknown function (DUF1726);Putative ATPase (DUF699) | chr1:3453589-3459925 FORWARD LENGTH=1028
[truncated: 318 more rows]

## Sheet: Intensity SMXL7
NaN- missing value
[truncated: 181 more rows]

## Sheet: Intensity SMXL7 imputed
Intensity SMXL7 rac-GR24 log2	Intensity SMXL7 rac-GR24 log2	Intensity SMXL7 rac-GR24 log2	Intensity SMXL7 rac-GR24 log2	Intensity SMXL7 MOCK log2	Intensity SMXL7 MOCK log2	Intensity SMXL7 MOCK log2	Intensity SMXL7 MOCK log2	C: Only identified by site	C: Reverse	C: Contaminant	N: Peptides	N: Razor + unique peptides	N: Unique peptides	N: Sequence coverage [%]	N: Unique + razor sequence coverage [%]	N: Unique sequence coverage [%]	N: Mol. weight [kDa]	N: PEP	N: Intensity	T: Protein IDs	T: Majority protein IDs
[truncated: 180 more rows]

[truncated: 2 more sheets: Intensity ΔSMXL7, Intensity ΔSMXL7 imputed]
